# Supplementary material for: Untangling biodiversity interactions: A meta network on pollination in Earth's most diverse tropical savanna
Source: Ecol Evol. 2024 Mar 11;14(3):e11094. doi: 10.1002/ece3.11094 (PMC10928258; doi:10.1002/ece3.11094)
Supplement: Supplementary file 1 — Table S1. [file ECE3-14-e11094-s001.xlsx]

## Sheet: Matriz
Reference number	Authors	Title	Year	State	Latitude	Longitude	Plant species	Plant family	Syndrome	Life style	Biome	Animal species	Animal family	Group	Pollinator(P)/Flower visitor (V)	Invertebrate/Vertebrate	Resource	Economical application	Observations
1	Albuquerque, P., & Mendonça, J. A. C.	Anthophoridae (Hymenoptera; Apoidea) e flora associada em uma formação de cerrado no município de Barreirinhas, MA, Brasil.	1996	MA	-7.22111	-44.5561	Anacardium microcarpum	Anacardiaceae	NA	Tree	Amazon rainforest, Caatinga, Cerrado, Atlantic forest, Pampa, Pantanal	Centris byrsonimae	Apidae	Bee	V	Invertebrate	NA	NA
1	Albuquerque, P., & Mendonça, J. A. C.	Anthophoridae (Hymenoptera; Apoidea) e flora associada em uma formação de cerrado no município de Barreirinhas, MA, Brasil.	1996	MA	-7.22111	-44.5561	Anacardium microcarpum	Anacardiaceae	NA	Tree	Amazon rainforest, Caatinga, Cerrado, Atlantic forest, Pampa, Pantanal	Paratetrapedia duckei	Apidae	Bee	V	Invertebrate	NA	NA
1	Albuquerque, P., & Mendonça, J. A. C.	Anthophoridae (Hymenoptera; Apoidea) e flora associada em uma formação de cerrado no município de Barreirinhas, MA, Brasil.	1996	MA	-7.22111	-44.5561	Anacardium microcarpum	Anacardiaceae	NA	Tree	Amazon rainforest, Caatinga, Cerrado, Atlantic forest, Pampa, Pantanal	Xylocopa carbonaria	Apidae	Bee	V	Invertebrate	NA	NA
1	Albuquerque, P., & Mendonça, J. A. C.	Anthophoridae (Hymenoptera; Apoidea) e flora associada em uma formação de cerrado no município de Barreirinhas, MA, Brasil.	1996	MA	-7.22111	-44.5561	Allamanda blanchetii	Apocynaceae	NA	Herb	Caatinga, Cerrado	Xylocopa carbonaria	Apidae	Bee	V	Invertebrate	NA	NA
1	Albuquerque, P., & Mendonça, J. A. C.	Anthophoridae (Hymenoptera; Apoidea) e flora associada em uma formação de cerrado no município de Barreirinhas, MA, Brasil.	1996	MA	-7.22111	-44.5561	Allamanda blanchetii	Apocynaceae	NA	Herb	Caatinga, Cerrado	Xylocopa grisescens	Apidae	Bee	V	Invertebrate	NA	NA
1	Albuquerque, P., & Mendonça, J. A. C.	Anthophoridae (Hymenoptera; Apoidea) e flora associada em uma formação de cerrado no município de Barreirinhas, MA, Brasil.	1996	MA	-7.22111	-44.5561	Caryocar cuneatum	Caryocaraceae	NA	Tree	Cerrado	Xylocopa carbonaria	Apidae	Bee	V	Invertebrate	NA	NA
1	Albuquerque, P., & Mendonça, J. A. C.	Anthophoridae (Hymenoptera; Apoidea) e flora associada em uma formação de cerrado no município de Barreirinhas, MA, Brasil.	1996	MA	-7.22111	-44.5561	Caryocar cuneatum	Caryocaraceae	NA	Tree	Cerrado	Xylocopa grisescens	Apidae	Bee	V	Invertebrate	NA	NA
1	Albuquerque, P., & Mendonça, J. A. C.	Anthophoridae (Hymenoptera; Apoidea) e flora associada em uma formação de cerrado no município de Barreirinhas, MA, Brasil.	1996	MA	-7.22111	-44.5561	Bowdichia sp.	Fabaceae	NA	NA	NA	Centris caxiensis	Apidae	Bee	V	Invertebrate	NA	NA
1	Albuquerque, P., & Mendonça, J. A. C.	Anthophoridae (Hymenoptera; Apoidea) e flora associada em uma formação de cerrado no município de Barreirinhas, MA, Brasil.	1996	MA	-7.22111	-44.5561	Bowdichia sp.	Fabaceae	NA	NA	NA	Xylocopa grisescens	Apidae	Bee	V	Invertebrate	NA	NA
1	Albuquerque, P., & Mendonça, J. A. C.	Anthophoridae (Hymenoptera; Apoidea) e flora associada em uma formação de cerrado no município de Barreirinhas, MA, Brasil.	1996	MA	-7.22111	-44.5561	Cassia sp.	Fabaceae	NA	NA	NA	Xylocopa carbonaria	Apidae	Bee	V	Invertebrate	NA	NA
1	Albuquerque, P., & Mendonça, J. A. C.	Anthophoridae (Hymenoptera; Apoidea) e flora associada em uma formação de cerrado no município de Barreirinhas, MA, Brasil.	1996	MA	-7.22111	-44.5561	Cassia sp.	Fabaceae	NA	NA	NA	Xylocopa frontalis	Apidae	Bee	V	Invertebrate	NA	NA
1	Albuquerque, P., & Mendonça, J. A. C.	Anthophoridae (Hymenoptera; Apoidea) e flora associada em uma formação de cerrado no município de Barreirinhas, MA, Brasil.	1996	MA	-7.22111	-44.5561	Cassia sp.	Fabaceae	NA	NA	NA	Xylocopa grisescens	Apidae	Bee	V	Invertebrate	NA	NA
1	Albuquerque, P., & Mendonça, J. A. C.	Anthophoridae (Hymenoptera; Apoidea) e flora associada em uma formação de cerrado no município de Barreirinhas, MA, Brasil.	1996	MA	-7.22111	-44.5561	Ouratea hexasperma	Fabaceae	NA	Tree	Cerrado	Centris caxiensis	Apidae	Bee	V	Invertebrate	NA	NA
1	Albuquerque, P., & Mendonça, J. A. C.	Anthophoridae (Hymenoptera; Apoidea) e flora associada em uma formação de cerrado no município de Barreirinhas, MA, Brasil.	1996	MA	-7.22111	-44.5561	Ouratea hexasperma	Fabaceae	NA	Tree	Cerrado	Centris flavifrons	Apidae	Bee	V	Invertebrate	NA	NA
1	Albuquerque, P., & Mendonça, J. A. C.	Anthophoridae (Hymenoptera; Apoidea) e flora associada em uma formação de cerrado no município de Barreirinhas, MA, Brasil.	1996	MA	-7.22111	-44.5561	Ouratea hexasperma	Fabaceae	NA	Tree	Cerrado	Centris tarsata	Apidae	Bee	V	Invertebrate	NA	NA
1	Albuquerque, P., & Mendonça, J. A. C.	Anthophoridae (Hymenoptera; Apoidea) e flora associada em uma formação de cerrado no município de Barreirinhas, MA, Brasil.	1996	MA	-7.22111	-44.5561	Ouratea hexasperma	Fabaceae	NA	Tree	Cerrado	Paratetrapedia globulosa	Apidae	Bee	V	Invertebrate	NA	NA
1	Albuquerque, P., & Mendonça, J. A. C.	Anthophoridae (Hymenoptera; Apoidea) e flora associada em uma formação de cerrado no município de Barreirinhas, MA, Brasil.	1996	MA	-7.22111	-44.5561	Ouratea hexasperma	Fabaceae	NA	Tree	Cerrado	Xylocopa carbonaria	Apidae	Bee	V	Invertebrate	NA	NA
1	Albuquerque, P., & Mendonça, J. A. C.	Anthophoridae (Hymenoptera; Apoidea) e flora associada em uma formação de cerrado no município de Barreirinhas, MA, Brasil.	1996	MA	-7.22111	-44.5561	Ouratea hexasperma	Fabaceae	NA	Tree	Cerrado	Xylocopa frontalis	Apidae	Bee	V	Invertebrate	NA	NA
1	Albuquerque, P., & Mendonça, J. A. C.	Anthophoridae (Hymenoptera; Apoidea) e flora associada em uma formação de cerrado no município de Barreirinhas, MA, Brasil.	1996	MA	-7.22111	-44.5561	Ouratea hexasperma	Fabaceae	NA	Tree	Cerrado	Xylocopa grisescens	Apidae	Bee	V	Invertebrate	NA	NA
1	Albuquerque, P., & Mendonça, J. A. C.	Anthophoridae (Hymenoptera; Apoidea) e flora associada em uma formação de cerrado no município de Barreirinhas, MA, Brasil.	1996	MA	-7.22111	-44.5561	Parkia platycephala	Fabaceae	NA	Tree	Amazon rainforest, Caatinga, Cerrado	Xylocopa grisescens	Apidae	Bee	V	Invertebrate	NA	NA
1	Albuquerque, P., & Mendonça, J. A. C.	Anthophoridae (Hymenoptera; Apoidea) e flora associada em uma formação de cerrado no município de Barreirinhas, MA, Brasil.	1996	MA	-7.22111	-44.5561	Vatairea sericea	Fabaceae	NA	Tree	Amazon rainforest, Cerrado	Centris byrsonimae	Apidae	Bee	V	Invertebrate	NA	NA
1	Albuquerque, P., & Mendonça, J. A. C.	Anthophoridae (Hymenoptera; Apoidea) e flora associada em uma formação de cerrado no município de Barreirinhas, MA, Brasil.	1996	MA	-7.22111	-44.5561	Vatairea sericea	Fabaceae	NA	Tree	Amazon rainforest, Cerrado	Centris caxiensis	Apidae	Bee	V	Invertebrate	NA	NA
1	Albuquerque, P., & Mendonça, J. A. C.	Anthophoridae (Hymenoptera; Apoidea) e flora associada em uma formação de cerrado no município de Barreirinhas, MA, Brasil.	1996	MA	-7.22111	-44.5561	Vatairea sericea	Fabaceae	NA	Tree	Amazon rainforest, Cerrado	Centris flavifrons	Apidae	Bee	V	Invertebrate	NA	NA
1	Albuquerque, P., & Mendonça, J. A. C.	Anthophoridae (Hymenoptera; Apoidea) e flora associada em uma formação de cerrado no município de Barreirinhas, MA, Brasil.	1996	MA	-7.22111	-44.5561	Vatairea sericea	Fabaceae	NA	Tree	Amazon rainforest, Cerrado	Centris sp.	Apidae	Bee	V	Invertebrate	NA	NA
1	Albuquerque, P., & Mendonça, J. A. C.	Anthophoridae (Hymenoptera; Apoidea) e flora associada em uma formação de cerrado no município de Barreirinhas, MA, Brasil.	1996	MA	-7.22111	-44.5561	Vatairea sericea	Fabaceae	NA	Tree	Amazon rainforest, Cerrado	Centris spilopoda	Apidae	Bee	V	Invertebrate	NA	NA
1	Albuquerque, P., & Mendonça, J. A. C.	Anthophoridae (Hymenoptera; Apoidea) e flora associada em uma formação de cerrado no município de Barreirinhas, MA, Brasil.	1996	MA	-7.22111	-44.5561	Vatairea sericea	Fabaceae	NA	Tree	Amazon rainforest, Cerrado	Centris trigonoides	Apidae	Bee	V	Invertebrate	NA	NA
1	Albuquerque, P., & Mendonça, J. A. C.	Anthophoridae (Hymenoptera; Apoidea) e flora associada em uma formação de cerrado no município de Barreirinhas, MA, Brasil.	1996	MA	-7.22111	-44.5561	Vatairea sericea	Fabaceae	NA	Tree	Amazon rainforest, Cerrado	Xylocopa carbonaria	Apidae	Bee	V	Invertebrate	NA	NA
1	Albuquerque, P., & Mendonça, J. A. C.	Anthophoridae (Hymenoptera; Apoidea) e flora associada em uma formação de cerrado no município de Barreirinhas, MA, Brasil.	1996	MA	-7.22111	-44.5561	Vatairea sericea	Fabaceae	NA	Tree	Amazon rainforest, Cerrado	Xylocopa frontalis	Apidae	Bee	V	Invertebrate	NA	NA
1	Albuquerque, P., & Mendonça, J. A. C.	Anthophoridae (Hymenoptera; Apoidea) e flora associada em uma formação de cerrado no município de Barreirinhas, MA, Brasil.	1996	MA	-7.22111	-44.5561	Vatairea sericea	Fabaceae	NA	Tree	Amazon rainforest, Cerrado	Xylocopa grisescens	Apidae	Bee	V	Invertebrate	NA	NA
1	Albuquerque, P., & Mendonça, J. A. C.	Anthophoridae (Hymenoptera; Apoidea) e flora associada em uma formação de cerrado no município de Barreirinhas, MA, Brasil.	1996	MA	-7.22111	-44.5561	Vatairea sericea	Fabaceae	NA	Tree	Amazon rainforest, Cerrado	Xylocopa muscaria	Apidae	Bee	V	Invertebrate	NA	NA
1	Albuquerque, P., & Mendonça, J. A. C.	Anthophoridae (Hymenoptera; Apoidea) e flora associada em uma formação de cerrado no município de Barreirinhas, MA, Brasil.	1996	MA	-7.22111	-44.5561	Eschweilera decolorans	Lecythidaceae	NA	Tree	Amazon rainforest, Cerrado	Centris flavifrons	Apidae	Bee	V	Invertebrate	NA	NA
1	Albuquerque, P., & Mendonça, J. A. C.	Anthophoridae (Hymenoptera; Apoidea) e flora associada em uma formação de cerrado no município de Barreirinhas, MA, Brasil.	1996	MA	-7.22111	-44.5561	Eschweilera decolorans	Lecythidaceae	NA	Tree	Amazon rainforest, Cerrado	Xylocopa carbonaria	Apidae	Bee	V	Invertebrate	NA	NA
1	Albuquerque, P., & Mendonça, J. A. C.	Anthophoridae (Hymenoptera; Apoidea) e flora associada em uma formação de cerrado no município de Barreirinhas, MA, Brasil.	1996	MA	-7.22111	-44.5561	Eschweilera decolorans	Lecythidaceae	NA	Tree	Amazon rainforest, Cerrado	Xylocopa frontalis	Apidae	Bee	V	Invertebrate	NA	NA
1	Albuquerque, P., & Mendonça, J. A. C.	Anthophoridae (Hymenoptera; Apoidea) e flora associada em uma formação de cerrado no município de Barreirinhas, MA, Brasil.	1996	MA	-7.22111	-44.5561	Antonia ovata	Loganiaceae	NA	Tree	Amazon rainforest, Cerrado, Atlantic forest	Centris byrsonimae	Apidae	Bee	V	Invertebrate	NA	NA
1	Albuquerque, P., & Mendonça, J. A. C.	Anthophoridae (Hymenoptera; Apoidea) e flora associada em uma formação de cerrado no município de Barreirinhas, MA, Brasil.	1996	MA	-7.22111	-44.5561	Banisteriopsis sp.	Malpighiaceae	Melittophily	NA	NA	Centris byrsonimae	Apidae	Bee	V	Invertebrate	Oil	NA
1	Albuquerque, P., & Mendonça, J. A. C.	Anthophoridae (Hymenoptera; Apoidea) e flora associada em uma formação de cerrado no município de Barreirinhas, MA, Brasil.	1996	MA	-7.22111	-44.5561	Banisteriopsis sp.	Malpighiaceae	Melittophily	NA	NA	Centris caxiensis	Apidae	Bee	V	Invertebrate	Oil	NA
1	Albuquerque, P., & Mendonça, J. A. C.	Anthophoridae (Hymenoptera; Apoidea) e flora associada em uma formação de cerrado no município de Barreirinhas, MA, Brasil.	1996	MA	-7.22111	-44.5561	Banisteriopsis sp.	Malpighiaceae	Melittophily	NA	NA	Centris flavifrons	Apidae	Bee	V	Invertebrate	Oil	NA
1	Albuquerque, P., & Mendonça, J. A. C.	Anthophoridae (Hymenoptera; Apoidea) e flora associada em uma formação de cerrado no município de Barreirinhas, MA, Brasil.	1996	MA	-7.22111	-44.5561	Banisteriopsis sp.	Malpighiaceae	Melittophily	NA	NA	Centris longimana	Apidae	Bee	V	Invertebrate	Oil	NA
1	Albuquerque, P., & Mendonça, J. A. C.	Anthophoridae (Hymenoptera; Apoidea) e flora associada em uma formação de cerrado no município de Barreirinhas, MA, Brasil.	1996	MA	-7.22111	-44.5561	Banisteriopsis sp.	Malpighiaceae	Melittophily	NA	NA	Centris sp.	Apidae	Bee	V	Invertebrate	Oil	NA
1	Albuquerque, P., & Mendonça, J. A. C.	Anthophoridae (Hymenoptera; Apoidea) e flora associada em uma formação de cerrado no município de Barreirinhas, MA, Brasil.	1996	MA	-7.22111	-44.5561	Banisteriopsis sp.	Malpighiaceae	Melittophily	NA	NA	Centris spilopoda	Apidae	Bee	V	Invertebrate	Oil	NA
1	Albuquerque, P., & Mendonça, J. A. C.	Anthophoridae (Hymenoptera; Apoidea) e flora associada em uma formação de cerrado no município de Barreirinhas, MA, Brasil.	1996	MA	-7.22111	-44.5561	Banisteriopsis sp.	Malpighiaceae	Melittophily	NA	NA	Epicharis bicolor	Apidae	Bee	V	Invertebrate	Oil	NA
1	Albuquerque, P., & Mendonça, J. A. C.	Anthophoridae (Hymenoptera; Apoidea) e flora associada em uma formação de cerrado no município de Barreirinhas, MA, Brasil.	1996	MA	-7.22111	-44.5561	Banisteriopsis sp.	Malpighiaceae	Melittophily	NA	NA	Paratetrapedia duckei	Apidae	Bee	V	Invertebrate	Oil	NA
1	Albuquerque, P., & Mendonça, J. A. C.	Anthophoridae (Hymenoptera; Apoidea) e flora associada em uma formação de cerrado no município de Barreirinhas, MA, Brasil.	1996	MA	-7.22111	-44.5561	Banisteriopsis sp.	Malpighiaceae	Melittophily	NA	NA	Paratetrapedia sp.	Apidae	Bee	V	Invertebrate	Oil	NA
1	Albuquerque, P., & Mendonça, J. A. C.	Anthophoridae (Hymenoptera; Apoidea) e flora associada em uma formação de cerrado no município de Barreirinhas, MA, Brasil.	1996	MA	-7.22111	-44.5561	Byrsonima amoena	Malpighiaceae	Melittophily	Tree	Amazon rainforest, Cerrado	Centris caxiensis	Apidae	Bee	V	Invertebrate	Oil	NA
1	Albuquerque, P., & Mendonça, J. A. C.	Anthophoridae (Hymenoptera; Apoidea) e flora associada em uma formação de cerrado no município de Barreirinhas, MA, Brasil.	1996	MA	-7.22111	-44.5561	Byrsonima amoena	Malpighiaceae	Melittophily	Tree	Amazon rainforest, Cerrado	Paratetrapedia globulosa	Apidae	Bee	V	Invertebrate	Oil	NA
2	Amorim, F. W., & Oliveira, P. E.	Sexual structure and reproductive ecology of Amaioua guianensis Aubl.(Rubiaceae), a dioecious species of" cerrado" woody plant formations.	2006	MG	-18.9	-48.2275	Amaioua guianensis	Rubiaceae	NA	Herb, Tree	Amazon rainforest, Cerrado, Atlantic forest	Aellopos titan	Sphingidae	Moth	P	Invertebrate	Nectar	NA
2	Amorim, F. W., & Oliveira, P. E.	Sexual structure and reproductive ecology of Amaioua guianensis Aubl.(Rubiaceae), a dioecious species of" cerrado" woody plant formations.	2006	MG	-18.9	-48.2275	Amaioua guianensis	Rubiaceae	NA	Herb, Tree	Amazon rainforest, Cerrado, Atlantic forest	Bombus atratus	Apidae	Bee	P	Invertebrate	Nectar	NA
2	Amorim, F. W., & Oliveira, P. E.	Sexual structure and reproductive ecology of Amaioua guianensis Aubl.(Rubiaceae), a dioecious species of" cerrado" woody plant formations.	2006	MG	-18.9	-48.2275	Amaioua guianensis	Rubiaceae	NA	Herb, Tree	Amazon rainforest, Cerrado, Atlantic forest	Centris sp.	Apidae	Bee	P	Invertebrate	Nectar	NA
2	Amorim, F. W., & Oliveira, P. E.	Sexual structure and reproductive ecology of Amaioua guianensis Aubl.(Rubiaceae), a dioecious species of" cerrado" woody plant formations.	2006	MG	-18.9	-48.2275	Amaioua guianensis	Rubiaceae	NA	Herb, Tree	Amazon rainforest, Cerrado, Atlantic forest	Epicharis flava	Apidae	Bee	P	Invertebrate	Nectar	NA
2	Amorim, F. W., & Oliveira, P. E.	Sexual structure and reproductive ecology of Amaioua guianensis Aubl.(Rubiaceae), a dioecious species of" cerrado" woody plant formations.	2006	MG	-18.9	-48.2275	Amaioua guianensis	Rubiaceae	NA	Herb, Tree	Amazon rainforest, Cerrado, Atlantic forest	Eulaema nigrita	Apidae	Bee	P	Invertebrate	Nectar	NA
3	Amorim F.W., Mendes-Rodrigues C., Maruyama P. K., Oliveira P. E.	Sexual ratio and floral biology of the dioecious Neea theifera Oerst. (Nyctaginaceae) in a cerrado rupestre of central Brazil	2011	GO	-17.7667	-48.65	Neea theifera	Nyctaginaceae	Entomophily	Herb, Tree	Amazon rainforest, Cerrado	NA	Apidae	Bee	P	Invertebrate	NA	NA
4	Amorim, M. E.; De Marco, P.	Pollination of Byrsonima coccolobifolia: short-distance isolation and possible causes for low fruit production	2011	GO	-16.66	-48.61	Byrsonima coccolobifolia	Malpighiaceae	NA	Herb, Tree	Amazon rainforest, Cerrado, Atlantic forest	Augochloropsis callichroa	Halictidae	Bee	P	Invertebrate	Pollen	NA
4	Amorim, M. E.; De Marco, P.	Pollination of Byrsonima coccolobifolia: short-distance isolation and possible causes for low fruit production	2011	GO	-16.66	-48.61	Byrsonima coccolobifolia	Malpighiaceae	NA	Herb, Tree	Amazon rainforest, Cerrado, Atlantic forest	Centris aenea	Apidae	Bee	P	Invertebrate	Pollen	NA
4	Amorim, M. E.; De Marco, P.	Pollination of Byrsonima coccolobifolia: short-distance isolation and possible causes for low fruit production	2011	GO	-16.66	-48.61	Byrsonima coccolobifolia	Malpighiaceae	NA	Herb, Tree	Amazon rainforest, Cerrado, Atlantic forest	Epicharis cockerelli	Apidae	Bee	P	Invertebrate	Pollen	NA
4	Amorim, M. E.; De Marco, P.	Pollination of Byrsonima coccolobifolia: short-distance isolation and possible causes for low fruit production	2011	GO	-16.66	-48.61	Byrsonima coccolobifolia	Malpighiaceae	NA	Herb, Tree	Amazon rainforest, Cerrado, Atlantic forest	Paratetrapedia lineata	Apidae	Bee	P	Invertebrate	Pollen	NA
4	Amorim, M. E.; De Marco, P.	Pollination of Byrsonima coccolobifolia: short-distance isolation and possible causes for low fruit production	2011	GO	-16.66	-48.61	Byrsonima coccolobifolia	Malpighiaceae	NA	Herb, Tree	Amazon rainforest, Cerrado, Atlantic forest	Paratrigona lineata	Apidae	Bee	P	Invertebrate	Pollen	NA
4	Amorim, M. E.; De Marco, P.	Pollination of Byrsonima coccolobifolia: short-distance isolation and possible causes for low fruit production	2011	GO	-16.66	-48.61	Byrsonima coccolobifolia	Malpighiaceae	NA	Herb, Tree	Amazon rainforest, Cerrado, Atlantic forest	Tetragonisca angustula	Apidae	Bee	P	Invertebrate	Pollen	NA
5	Andena, S.R.; Santos, E. F.; Noll, F. B.	Taxonomic diversity, niche width and similarity in the use of plant resources by bees (Hymenoptera: Anthophila) in a cerrado area	2012	SP	-21.6665	-47.6247	Didymopanax vinosum	Araliaceae	NA	Herb, Tree	Amazon rainforest, Cerrado, Atlantic forest	Apis mellifera	Apidae	Bee	P	Invertebrate	Nectar / Pollen	NA
5	Andena, S.R.; Santos, E. F.; Noll, F. B.	Taxonomic diversity, niche width and similarity in the use of plant resources by bees (Hymenoptera: Anthophila) in a cerrado area	2012	SP	-21.6665	-47.6247	Didymopanax vinosum	Araliaceae	NA	Herb, Tree	Amazon rainforest, Cerrado, Atlantic forest	Augochlora sp.	Halictidae	Bee	P	Invertebrate	Nectar / Pollen	NA
5	Andena, S.R.; Santos, E. F.; Noll, F. B.	Taxonomic diversity, niche width and similarity in the use of plant resources by bees (Hymenoptera: Anthophila) in a cerrado area	2012	SP	-21.6665	-47.6247	Didymopanax vinosum	Araliaceae	NA	Herb, Tree	Amazon rainforest, Cerrado, Atlantic forest	Caenohalictus sp.	Halictidae	Bee	P	Invertebrate	Nectar / Pollen	NA
5	Andena, S.R.; Santos, E. F.; Noll, F. B.	Taxonomic diversity, niche width and similarity in the use of plant resources by bees (Hymenoptera: Anthophila) in a cerrado area	2012	SP	-21.6665	-47.6247	Didymopanax vinosum	Araliaceae	NA	Herb, Tree	Amazon rainforest, Cerrado, Atlantic forest	Ceratina sp.	Apidae	Bee	P	Invertebrate	Nectar / Pollen	NA
5	Andena, S.R.; Santos, E. F.; Noll, F. B.	Taxonomic diversity, niche width and similarity in the use of plant resources by bees (Hymenoptera: Anthophila) in a cerrado area	2012	SP	-21.6665	-47.6247	Didymopanax vinosum	Araliaceae	NA	Herb, Tree	Amazon rainforest, Cerrado, Atlantic forest	Lasioglossum sp.	Halictidae	Bee	P	Invertebrate	Nectar / Pollen	NA
5	Andena, S.R.; Santos, E. F.; Noll, F. B.	Taxonomic diversity, niche width and similarity in the use of plant resources by bees (Hymenoptera: Anthophila) in a cerrado area	2012	SP	-21.6665	-47.6247	Didymopanax vinosum	Araliaceae	NA	Herb, Tree	Amazon rainforest, Cerrado, Atlantic forest	Trigona hyalinata	Apidae	Bee	P	Invertebrate	Nectar / Pollen	NA
5	Andena, S.R.; Santos, E. F.; Noll, F. B.	Taxonomic diversity, niche width and similarity in the use of plant resources by bees (Hymenoptera: Anthophila) in a cerrado area	2012	SP	-21.6665	-47.6247	Didymopanax vinosum	Araliaceae	NA	Herb, Tree	Amazon rainforest, Cerrado, Atlantic forest	Trigona sp.	Apidae	Bee	P	Invertebrate	Nectar / Pollen	NA
5	Andena, S.R.; Santos, E. F.; Noll, F. B.	Taxonomic diversity, niche width and similarity in the use of plant resources by bees (Hymenoptera: Anthophila) in a cerrado area	2012	SP	-21.6665	-47.6247	Didymopanax vinosum	Araliaceae	NA	Herb, Tree	Amazon rainforest, Cerrado, Atlantic forest	Trigona spinipes	Apidae	Bee	P	Invertebrate	Nectar / Pollen	NA
5	Andena, S.R.; Santos, E. F.; Noll, F. B.	Taxonomic diversity, niche width and similarity in the use of plant resources by bees (Hymenoptera: Anthophila) in a cerrado area	2012	SP	-21.6665	-47.6247	Eremanthus sphaerocephalus	Asteraceae	NA	Herb	Cerrado, Atlantic forest	Apis mellifera	Apidae	Bee	P	Invertebrate	Nectar / Pollen	NA
5	Andena, S.R.; Santos, E. F.; Noll, F. B.	Taxonomic diversity, niche width and similarity in the use of plant resources by bees (Hymenoptera: Anthophila) in a cerrado area	2012	SP	-21.6665	-47.6247	Eremanthus sphaerocephalus	Asteraceae	NA	Herb	Cerrado, Atlantic forest	Ceratina sp.	Apidae	Bee	P	Invertebrate	Nectar / Pollen	NA
5	Andena, S.R.; Santos, E. F.; Noll, F. B.	Taxonomic diversity, niche width and similarity in the use of plant resources by bees (Hymenoptera: Anthophila) in a cerrado area	2012	SP	-21.6665	-47.6247	Eremanthus sphaerocephalus	Asteraceae	NA	Herb	Cerrado, Atlantic forest	Ceratina sp.	Apidae	Bee	P	Invertebrate	Nectar / Pollen	NA
5	Andena, S.R.; Santos, E. F.; Noll, F. B.	Taxonomic diversity, niche width and similarity in the use of plant resources by bees (Hymenoptera: Anthophila) in a cerrado area	2012	SP	-21.6665	-47.6247	Eremanthus sphaerocephalus	Asteraceae	NA	Herb	Cerrado, Atlantic forest	Paratetrapedia sp.	Apidae	Bee	P	Invertebrate	Nectar / Pollen	NA
5	Andena, S.R.; Santos, E. F.; Noll, F. B.	Taxonomic diversity, niche width and similarity in the use of plant resources by bees (Hymenoptera: Anthophila) in a cerrado area	2012	SP	-21.6665	-47.6247	Eremanthus sphaerocephalus	Asteraceae	NA	Herb	Cerrado, Atlantic forest	Trigona spinipes	Apidae	Bee	P	Invertebrate	Nectar / Pollen	NA
5	Andena, S.R.; Santos, E. F.; Noll, F. B.	Taxonomic diversity, niche width and similarity in the use of plant resources by bees (Hymenoptera: Anthophila) in a cerrado area	2012	SP	-21.6665	-47.6247	Eupatorium barbacense	Asteraceae	NA	Herb	Cerrado, Atlantic forest	Apis mellifera	Apidae	Bee	P	Invertebrate	Nectar / Pollen	NA
5	Andena, S.R.; Santos, E. F.; Noll, F. B.	Taxonomic diversity, niche width and similarity in the use of plant resources by bees (Hymenoptera: Anthophila) in a cerrado area	2012	SP	-21.6665	-47.6247	Eupatorium barbacense	Asteraceae	NA	Herb	Cerrado, Atlantic forest	Ceratina sp.	Apidae	Bee	P	Invertebrate	Nectar / Pollen	NA
5	Andena, S.R.; Santos, E. F.; Noll, F. B.	Taxonomic diversity, niche width and similarity in the use of plant resources by bees (Hymenoptera: Anthophila) in a cerrado area	2012	SP	-21.6665	-47.6247	Eupatorium squalidum	Asteraceae	NA	Herb, SubHerb	Amazon rainforest, Caatinga, Cerrado, Atlantic forest	Apis mellifera	Apidae	Bee	P	Invertebrate	Nectar / Pollen	NA
5	Andena, S.R.; Santos, E. F.; Noll, F. B.	Taxonomic diversity, niche width and similarity in the use of plant resources by bees (Hymenoptera: Anthophila) in a cerrado area	2012	SP	-21.6665	-47.6247	Eupatorium squalidum	Asteraceae	NA	Herb, SubHerb	Amazon rainforest, Caatinga, Cerrado, Atlantic forest	Ceratina sp.	Apidae	Bee	P	Invertebrate	Nectar / Pollen	NA
5	Andena, S.R.; Santos, E. F.; Noll, F. B.	Taxonomic diversity, niche width and similarity in the use of plant resources by bees (Hymenoptera: Anthophila) in a cerrado area	2012	SP	-21.6665	-47.6247	Vernonia onopordioides	Asteraceae	NA	SubHerb	Cerrado	Megachile sp.	Megachilidae	Bee	P	Invertebrate	Nectar / Pollen	NA
5	Andena, S.R.; Santos, E. F.; Noll, F. B.	Taxonomic diversity, niche width and similarity in the use of plant resources by bees (Hymenoptera: Anthophila) in a cerrado area	2012	SP	-21.6665	-47.6247	Viguiera arenaria	Asteraceae	NA	Herb, SubHerb	Cerrado	Augochlora sp.	Halictidae	Bee	P	Invertebrate	Nectar / Pollen	NA
5	Andena, S.R.; Santos, E. F.; Noll, F. B.	Taxonomic diversity, niche width and similarity in the use of plant resources by bees (Hymenoptera: Anthophila) in a cerrado area	2012	SP	-21.6665	-47.6247	Viguiera arenaria	Asteraceae	NA	Herb, SubHerb	Cerrado	Bombus pauloensis	Apidae	Bee	P	Invertebrate	Nectar / Pollen	NA
5	Andena, S.R.; Santos, E. F.; Noll, F. B.	Taxonomic diversity, niche width and similarity in the use of plant resources by bees (Hymenoptera: Anthophila) in a cerrado area	2012	SP	-21.6665	-47.6247	Viguiera arenaria	Asteraceae	NA	Herb, SubHerb	Cerrado	Ceratina sp.	Apidae	Bee	P	Invertebrate	Nectar / Pollen	NA
5	Andena, S.R.; Santos, E. F.; Noll, F. B.	Taxonomic diversity, niche width and similarity in the use of plant resources by bees (Hymenoptera: Anthophila) in a cerrado area	2012	SP	-21.6665	-47.6247	Viguiera arenaria	Asteraceae	NA	Herb, SubHerb	Cerrado	Ceratina sp.	Apidae	Bee	P	Invertebrate	Nectar / Pollen	NA
5	Andena, S.R.; Santos, E. F.; Noll, F. B.	Taxonomic diversity, niche width and similarity in the use of plant resources by bees (Hymenoptera: Anthophila) in a cerrado area	2012	SP	-21.6665	-47.6247	Viguiera arenaria	Asteraceae	NA	Herb, SubHerb	Cerrado	Ceratina sp.	Apidae	Bee	P	Invertebrate	Nectar / Pollen	NA
5	Andena, S.R.; Santos, E. F.; Noll, F. B.	Taxonomic diversity, niche width and similarity in the use of plant resources by bees (Hymenoptera: Anthophila) in a cerrado area	2012	SP	-21.6665	-47.6247	Viguiera arenaria	Asteraceae	NA	Herb, SubHerb	Cerrado	Paratetrapedia sp.	Apidae	Bee	P	Invertebrate	Nectar / Pollen	NA
5	Andena, S.R.; Santos, E. F.; Noll, F. B.	Taxonomic diversity, niche width and similarity in the use of plant resources by bees (Hymenoptera: Anthophila) in a cerrado area	2012	SP	-21.6665	-47.6247	Viguiera arenaria	Asteraceae	NA	Herb, SubHerb	Cerrado	Trigona spinipes	Apidae	Bee	P	Invertebrate	Nectar / Pollen	NA
5	Andena, S.R.; Santos, E. F.; Noll, F. B.	Taxonomic diversity, niche width and similarity in the use of plant resources by bees (Hymenoptera: Anthophila) in a cerrado area	2012	SP	-21.6665	-47.6247	Jacaranda rufa	Bignoniaceae	NA	Herb	Amazon rainforest, Cerrado	Trigona spinipes	Apidae	Bee	P	Invertebrate	Nectar / Pollen	NA
5	Andena, S.R.; Santos, E. F.; Noll, F. B.	Taxonomic diversity, niche width and similarity in the use of plant resources by bees (Hymenoptera: Anthophila) in a cerrado area	2012	SP	-21.6665	-47.6247	Memora peregrina	Bignoniaceae	NA	Herb	Cerrado, Atlantic forest	Ceratina sp.	Apidae	Bee	P	Invertebrate	Nectar / Pollen	NA
5	Andena, S.R.; Santos, E. F.; Noll, F. B.	Taxonomic diversity, niche width and similarity in the use of plant resources by bees (Hymenoptera: Anthophila) in a cerrado area	2012	SP	-21.6665	-47.6247	Memora peregrina	Bignoniaceae	NA	Herb	Cerrado, Atlantic forest	Epicharis cockerelli	Apidae	Bee	P	Invertebrate	Nectar / Pollen	NA
5	Andena, S.R.; Santos, E. F.; Noll, F. B.	Taxonomic diversity, niche width and similarity in the use of plant resources by bees (Hymenoptera: Anthophila) in a cerrado area	2012	SP	-21.6665	-47.6247	Memora peregrina	Bignoniaceae	NA	Herb	Cerrado, Atlantic forest	Euglossa truncata	Apidae	Bee	P	Invertebrate	Nectar / Pollen	NA
5	Andena, S.R.; Santos, E. F.; Noll, F. B.	Taxonomic diversity, niche width and similarity in the use of plant resources by bees (Hymenoptera: Anthophila) in a cerrado area	2012	SP	-21.6665	-47.6247	Memora peregrina	Bignoniaceae	NA	Herb	Cerrado, Atlantic forest	Rhathymus sp.	Apidae	Bee	P	Invertebrate	Nectar / Pollen	NA
5	Andena, S.R.; Santos, E. F.; Noll, F. B.	Taxonomic diversity, niche width and similarity in the use of plant resources by bees (Hymenoptera: Anthophila) in a cerrado area	2012	SP	-21.6665	-47.6247	Memora peregrina	Bignoniaceae	NA	Herb	Cerrado, Atlantic forest	Trigona hyalinata	Apidae	Bee	P	Invertebrate	Nectar / Pollen	NA
5	Andena, S.R.; Santos, E. F.; Noll, F. B.	Taxonomic diversity, niche width and similarity in the use of plant resources by bees (Hymenoptera: Anthophila) in a cerrado area	2012	SP	-21.6665	-47.6247	Memora peregrina	Bignoniaceae	NA	Herb	Cerrado, Atlantic forest	Trigona spinipes	Apidae	Bee	P	Invertebrate	Nectar / Pollen	NA
5	Andena, S.R.; Santos, E. F.; Noll, F. B.	Taxonomic diversity, niche width and similarity in the use of plant resources by bees (Hymenoptera: Anthophila) in a cerrado area	2012	SP	-21.6665	-47.6247	Pyrostegia venusta	Bignoniaceae	NA	Vine	Amazon rainforest, Caatinga, Cerrado, Atlantic forest, Pampa, Pantanal	Apis mellifera	Apidae	Bee	P	Invertebrate	Nectar / Pollen	NA
5	Andena, S.R.; Santos, E. F.; Noll, F. B.	Taxonomic diversity, niche width and similarity in the use of plant resources by bees (Hymenoptera: Anthophila) in a cerrado area	2012	SP	-21.6665	-47.6247	Pyrostegia venusta	Bignoniaceae	NA	Vine	Amazon rainforest, Caatinga, Cerrado, Atlantic forest, Pampa, Pantanal	Trigona spinipes	Apidae	Bee	P	Invertebrate	Nectar / Pollen	NA
5	Andena, S.R.; Santos, E. F.; Noll, F. B.	Taxonomic diversity, niche width and similarity in the use of plant resources by bees (Hymenoptera: Anthophila) in a cerrado area	2012	SP	-21.6665	-47.6247	Tabebuia ochracea	Bignoniaceae	NA	Tree	Amazon rainforest, Caatinga, Cerrado, Atlantic forest	Trigona hyalinata	Apidae	Bee	P	Invertebrate	Nectar / Pollen	NA
5	Andena, S.R.; Santos, E. F.; Noll, F. B.	Taxonomic diversity, niche width and similarity in the use of plant resources by bees (Hymenoptera: Anthophila) in a cerrado area	2012	SP	-21.6665	-47.6247	Protium sp.	Burseraceae	NA	Herb, Tree	Amazon rainforest, Caatinga, Cerrado, Atlantic forest	Apis mellifera	Apidae	Bee	P	Invertebrate	Nectar / Pollen	NA
5	Andena, S.R.; Santos, E. F.; Noll, F. B.	Taxonomic diversity, niche width and similarity in the use of plant resources by bees (Hymenoptera: Anthophila) in a cerrado area	2012	SP	-21.6665	-47.6247	Protium sp.	Burseraceae	NA	Herb, Tree	Amazon rainforest, Caatinga, Cerrado, Atlantic forest	Ceratina sp.	Apidae	Bee	P	Invertebrate	Nectar / Pollen	NA
5	Andena, S.R.; Santos, E. F.; Noll, F. B.	Taxonomic diversity, niche width and similarity in the use of plant resources by bees (Hymenoptera: Anthophila) in a cerrado area	2012	SP	-21.6665	-47.6247	Protium sp.	Burseraceae	NA	Herb, Tree	Amazon rainforest, Caatinga, Cerrado, Atlantic forest	Trigona hyalinata	Apidae	Bee	P	Invertebrate	Nectar / Pollen	NA
5	Andena, S.R.; Santos, E. F.; Noll, F. B.	Taxonomic diversity, niche width and similarity in the use of plant resources by bees (Hymenoptera: Anthophila) in a cerrado area	2012	SP	-21.6665	-47.6247	Couepia grandiflora	Chrysobalanaceae	NA	Tree	Amazon rainforest, Caatinga, Cerrado	Apis mellifera	Apidae	Bee	P	Invertebrate	Nectar / Pollen	NA
5	Andena, S.R.; Santos, E. F.; Noll, F. B.	Taxonomic diversity, niche width and similarity in the use of plant resources by bees (Hymenoptera: Anthophila) in a cerrado area	2012	SP	-21.6665	-47.6247	Couepia grandiflora	Chrysobalanaceae	NA	Tree	Amazon rainforest, Caatinga, Cerrado	Ceratina sp.	Apidae	Bee	P	Invertebrate	Nectar / Pollen	NA
5	Andena, S.R.; Santos, E. F.; Noll, F. B.	Taxonomic diversity, niche width and similarity in the use of plant resources by bees (Hymenoptera: Anthophila) in a cerrado area	2012	SP	-21.6665	-47.6247	Couepia grandiflora	Chrysobalanaceae	NA	Tree	Amazon rainforest, Caatinga, Cerrado	Pseudaugochlora graminea	Halictidae	Bee	P	Invertebrate	Nectar / Pollen	NA
5	Andena, S.R.; Santos, E. F.; Noll, F. B.	Taxonomic diversity, niche width and similarity in the use of plant resources by bees (Hymenoptera: Anthophila) in a cerrado area	2012	SP	-21.6665	-47.6247	Couepia grandiflora	Chrysobalanaceae	NA	Tree	Amazon rainforest, Caatinga, Cerrado	Rhathymus sp.	Apidae	Bee	P	Invertebrate	Nectar / Pollen	NA
5	Andena, S.R.; Santos, E. F.; Noll, F. B.	Taxonomic diversity, niche width and similarity in the use of plant resources by bees (Hymenoptera: Anthophila) in a cerrado area	2012	SP	-21.6665	-47.6247	Couepia grandiflora	Chrysobalanaceae	NA	Tree	Amazon rainforest, Caatinga, Cerrado	Scaptotrigona postica	Apidae	Bee	P	Invertebrate	Nectar / Pollen	NA
5	Andena, S.R.; Santos, E. F.; Noll, F. B.	Taxonomic diversity, niche width and similarity in the use of plant resources by bees (Hymenoptera: Anthophila) in a cerrado area	2012	SP	-21.6665	-47.6247	Couepia grandiflora	Chrysobalanaceae	NA	Tree	Amazon rainforest, Caatinga, Cerrado	Trigona hyalinata	Apidae	Bee	P	Invertebrate	Nectar / Pollen	NA
5	Andena, S.R.; Santos, E. F.; Noll, F. B.	Taxonomic diversity, niche width and similarity in the use of plant resources by bees (Hymenoptera: Anthophila) in a cerrado area	2012	SP	-21.6665	-47.6247	Couepia grandiflora	Chrysobalanaceae	NA	Tree	Amazon rainforest, Caatinga, Cerrado	Trigona spinipes	Apidae	Bee	P	Invertebrate	Nectar / Pollen	NA
5	Andena, S.R.; Santos, E. F.; Noll, F. B.	Taxonomic diversity, niche width and similarity in the use of plant resources by bees (Hymenoptera: Anthophila) in a cerrado area	2012	SP	-21.6665	-47.6247	Commelina erecta	Commeliaceae	NA	Herb	Amazon rainforest, Caatinga, Cerrado, Atlantic forest, Pantanal	Augochlora caerulior	Halictidae	Bee	P	Invertebrate	Nectar / Pollen	NA
5	Andena, S.R.; Santos, E. F.; Noll, F. B.	Taxonomic diversity, niche width and similarity in the use of plant resources by bees (Hymenoptera: Anthophila) in a cerrado area	2012	SP	-21.6665	-47.6247	Commelina erecta	Commeliaceae	NA	Herb	Amazon rainforest, Caatinga, Cerrado, Atlantic forest, Pantanal	Augochlora sp.	Halictidae	Bee	P	Invertebrate	Nectar / Pollen	NA
5	Andena, S.R.; Santos, E. F.; Noll, F. B.	Taxonomic diversity, niche width and similarity in the use of plant resources by bees (Hymenoptera: Anthophila) in a cerrado area	2012	SP	-21.6665	-47.6247	Rynchospora sp.	Cyperaceae	NA	Herb	Amazon rainforest, Caatinga, Cerrado, Atlantic forest, Pampa, Pantanal	Apis mellifera	Apidae	Bee	P	Invertebrate	Pollen	NA
5	Andena, S.R.; Santos, E. F.; Noll, F. B.	Taxonomic diversity, niche width and similarity in the use of plant resources by bees (Hymenoptera: Anthophila) in a cerrado area	2012	SP	-21.6665	-47.6247	Rynchospora sp.	Cyperaceae	NA	Herb	Amazon rainforest, Caatinga, Cerrado, Atlantic forest, Pampa, Pantanal	Centris nitens	Apidae	Bee	P	Invertebrate	Pollen	NA
5	Andena, S.R.; Santos, E. F.; Noll, F. B.	Taxonomic diversity, niche width and similarity in the use of plant resources by bees (Hymenoptera: Anthophila) in a cerrado area	2012	SP	-21.6665	-47.6247	Rynchospora sp.	Cyperaceae	NA	Herb	Amazon rainforest, Caatinga, Cerrado, Atlantic forest, Pampa, Pantanal	Paratetrapedia sp.	Apidae	Bee	P	Invertebrate	Pollen	NA
5	Andena, S.R.; Santos, E. F.; Noll, F. B.	Taxonomic diversity, niche width and similarity in the use of plant resources by bees (Hymenoptera: Anthophila) in a cerrado area	2012	SP	-21.6665	-47.6247	Rynchospora sp.	Cyperaceae	NA	Herb	Amazon rainforest, Caatinga, Cerrado, Atlantic forest, Pampa, Pantanal	Rhathymus sp.	Apidae	Bee	P	Invertebrate	Pollen	NA
5	Andena, S.R.; Santos, E. F.; Noll, F. B.	Taxonomic diversity, niche width and similarity in the use of plant resources by bees (Hymenoptera: Anthophila) in a cerrado area	2012	SP	-21.6665	-47.6247	Rynchospora sp.	Cyperaceae	NA	Herb	Amazon rainforest, Caatinga, Cerrado, Atlantic forest, Pampa, Pantanal	Scaptotrigona postica	Apidae	Bee	P	Invertebrate	Pollen	NA
5	Andena, S.R.; Santos, E. F.; Noll, F. B.	Taxonomic diversity, niche width and similarity in the use of plant resources by bees (Hymenoptera: Anthophila) in a cerrado area	2012	SP	-21.6665	-47.6247	Erythroxylum suberosum	Erythroxylaceae	NA	Herb, Tree, SubHerb	Amazon rainforest, Cerrado	Apis mellifera	Apidae	Bee	P	Invertebrate	Nectar / Pollen	NA
5	Andena, S.R.; Santos, E. F.; Noll, F. B.	Taxonomic diversity, niche width and similarity in the use of plant resources by bees (Hymenoptera: Anthophila) in a cerrado area	2012	SP	-21.6665	-47.6247	Erythroxylum suberosum	Erythroxylaceae	NA	Herb, Tree, SubHerb	Amazon rainforest, Cerrado	Bombus pauloensis	Apidae	Bee	P	Invertebrate	Nectar / Pollen	NA
5	Andena, S.R.; Santos, E. F.; Noll, F. B.	Taxonomic diversity, niche width and similarity in the use of plant resources by bees (Hymenoptera: Anthophila) in a cerrado area	2012	SP	-21.6665	-47.6247	Erythroxylum suberosum	Erythroxylaceae	NA	Herb, Tree, SubHerb	Amazon rainforest, Cerrado	Ceratina sp.	Apidae	Bee	P	Invertebrate	Nectar / Pollen	NA
5	Andena, S.R.; Santos, E. F.; Noll, F. B.	Taxonomic diversity, niche width and similarity in the use of plant resources by bees (Hymenoptera: Anthophila) in a cerrado area	2012	SP	-21.6665	-47.6247	Erythroxylum suberosum	Erythroxylaceae	NA	Herb, Tree, SubHerb	Amazon rainforest, Cerrado	Ceratina sp.	Apidae	Bee	P	Invertebrate	Nectar / Pollen	NA
5	Andena, S.R.; Santos, E. F.; Noll, F. B.	Taxonomic diversity, niche width and similarity in the use of plant resources by bees (Hymenoptera: Anthophila) in a cerrado area	2012	SP	-21.6665	-47.6247	Erythroxylum suberosum	Erythroxylaceae	NA	Herb, Tree, SubHerb	Amazon rainforest, Cerrado	Colletes rufipes	Colletidae	Bee	P	Invertebrate	Nectar / Pollen	NA
5	Andena, S.R.; Santos, E. F.; Noll, F. B.	Taxonomic diversity, niche width and similarity in the use of plant resources by bees (Hymenoptera: Anthophila) in a cerrado area	2012	SP	-21.6665	-47.6247	Erythroxylum suberosum	Erythroxylaceae	NA	Herb, Tree, SubHerb	Amazon rainforest, Cerrado	Hylaeus sp.	Colletidae	Bee	P	Invertebrate	Nectar / Pollen	NA
5	Andena, S.R.; Santos, E. F.; Noll, F. B.	Taxonomic diversity, niche width and similarity in the use of plant resources by bees (Hymenoptera: Anthophila) in a cerrado area	2012	SP	-21.6665	-47.6247	Erythroxylum suberosum	Erythroxylaceae	NA	Herb, Tree, SubHerb	Amazon rainforest, Cerrado	Melipona anthidioides	Apidae	Bee	P	Invertebrate	Nectar / Pollen	NA
5	Andena, S.R.; Santos, E. F.; Noll, F. B.	Taxonomic diversity, niche width and similarity in the use of plant resources by bees (Hymenoptera: Anthophila) in a cerrado area	2012	SP	-21.6665	-47.6247	Erythroxylum suberosum	Erythroxylaceae	NA	Herb, Tree, SubHerb	Amazon rainforest, Cerrado	Scaptotrigona postica	Apidae	Bee	P	Invertebrate	Nectar / Pollen	NA
5	Andena, S.R.; Santos, E. F.; Noll, F. B.	Taxonomic diversity, niche width and similarity in the use of plant resources by bees (Hymenoptera: Anthophila) in a cerrado area	2012	SP	-21.6665	-47.6247	Anadenanthera peregrina	Fabaceae	NA	Herb, Tree	Amazon rainforest, Caatinga, Cerrado, Atlantic forest	Apis mellifera	Apidae	Bee	P	Invertebrate	Nectar / Pollen / N.E.F.	NA
5	Andena, S.R.; Santos, E. F.; Noll, F. B.	Taxonomic diversity, niche width and similarity in the use of plant resources by bees (Hymenoptera: Anthophila) in a cerrado area	2012	SP	-21.6665	-47.6247	Anadenanthera peregrina	Fabaceae	NA	Herb, Tree	Amazon rainforest, Caatinga, Cerrado, Atlantic forest	Melipona anthidioides	Apidae	Bee	P	Invertebrate	Nectar / Pollen / N.E.F.	NA
5	Andena, S.R.; Santos, E. F.; Noll, F. B.	Taxonomic diversity, niche width and similarity in the use of plant resources by bees (Hymenoptera: Anthophila) in a cerrado area	2012	SP	-21.6665	-47.6247	Anadenanthera peregrina	Fabaceae	NA	Herb, Tree	Amazon rainforest, Caatinga, Cerrado, Atlantic forest	Melipona favosa	Apidae	Bee	P	Invertebrate	Nectar / Pollen / N.E.F.	NA
5	Andena, S.R.; Santos, E. F.; Noll, F. B.	Taxonomic diversity, niche width and similarity in the use of plant resources by bees (Hymenoptera: Anthophila) in a cerrado area	2012	SP	-21.6665	-47.6247	Anadenanthera peregrina	Fabaceae	NA	Herb, Tree	Amazon rainforest, Caatinga, Cerrado, Atlantic forest	Scaptotrigona postica	Apidae	Bee	P	Invertebrate	Nectar / Pollen / N.E.F.	NA
5	Andena, S.R.; Santos, E. F.; Noll, F. B.	Taxonomic diversity, niche width and similarity in the use of plant resources by bees (Hymenoptera: Anthophila) in a cerrado area	2012	SP	-21.6665	-47.6247	Anadenanthera peregrina	Fabaceae	NA	Herb, Tree	Amazon rainforest, Caatinga, Cerrado, Atlantic forest	Trigona spinipes	Apidae	Bee	P	Invertebrate	Nectar / Pollen / N.E.F.	NA
5	Andena, S.R.; Santos, E. F.; Noll, F. B.	Taxonomic diversity, niche width and similarity in the use of plant resources by bees (Hymenoptera: Anthophila) in a cerrado area	2012	SP	-21.6665	-47.6247	Andira laurifolia	Fabaceae	NA	Herb, Tree	Amazon rainforest, Caatinga, Cerrado	Apis mellifera	Apidae	Bee	P	Invertebrate	Nectar / Pollen	NA
5	Andena, S.R.; Santos, E. F.; Noll, F. B.	Taxonomic diversity, niche width and similarity in the use of plant resources by bees (Hymenoptera: Anthophila) in a cerrado area	2012	SP	-21.6665	-47.6247	Andira laurifolia	Fabaceae	NA	Herb, Tree	Amazon rainforest, Caatinga, Cerrado	Trigona hyalinata	Apidae	Bee	P	Invertebrate	Nectar / Pollen	NA
5	Andena, S.R.; Santos, E. F.; Noll, F. B.	Taxonomic diversity, niche width and similarity in the use of plant resources by bees (Hymenoptera: Anthophila) in a cerrado area	2012	SP	-21.6665	-47.6247	Andira laurifolia	Fabaceae	NA	Herb, Tree	Amazon rainforest, Caatinga, Cerrado	Trigona spinipes	Apidae	Bee	P	Invertebrate	Nectar / Pollen	NA
5	Andena, S.R.; Santos, E. F.; Noll, F. B.	Taxonomic diversity, niche width and similarity in the use of plant resources by bees (Hymenoptera: Anthophila) in a cerrado area	2012	SP	-21.6665	-47.6247	Chamaecrista debilis	Fabaceae	Melittophily	Herb, SubHerb	Cerrado	Augochlora sp.	Halictidae	Bee	P	Invertebrate	Nectar / Pollen / N.E.F.	NA
5	Andena, S.R.; Santos, E. F.; Noll, F. B.	Taxonomic diversity, niche width and similarity in the use of plant resources by bees (Hymenoptera: Anthophila) in a cerrado area	2012	SP	-21.6665	-47.6247	Chamaecrista debilis	Fabaceae	Melittophily	Herb, SubHerb	Cerrado	Augochloropsis cupreola	Halictidae	Bee	P	Invertebrate	Nectar / Pollen / N.E.F.	NA
5	Andena, S.R.; Santos, E. F.; Noll, F. B.	Taxonomic diversity, niche width and similarity in the use of plant resources by bees (Hymenoptera: Anthophila) in a cerrado area	2012	SP	-21.6665	-47.6247	Chamaecrista debilis	Fabaceae	Melittophily	Herb, SubHerb	Cerrado	Bombus sp.	Apidae	Bee	P	Invertebrate	Nectar / Pollen / N.E.F.	NA
5	Andena, S.R.; Santos, E. F.; Noll, F. B.	Taxonomic diversity, niche width and similarity in the use of plant resources by bees (Hymenoptera: Anthophila) in a cerrado area	2012	SP	-21.6665	-47.6247	Chamaecrista debilis	Fabaceae	Melittophily	Herb, SubHerb	Cerrado	Centris bicolor	Apidae	Bee	P	Invertebrate	Nectar / Pollen / N.E.F.	NA
5	Andena, S.R.; Santos, E. F.; Noll, F. B.	Taxonomic diversity, niche width and similarity in the use of plant resources by bees (Hymenoptera: Anthophila) in a cerrado area	2012	SP	-21.6665	-47.6247	Chamaecrista debilis	Fabaceae	Melittophily	Herb, SubHerb	Cerrado	Centris tarsata	Apidae	Bee	P	Invertebrate	Nectar / Pollen / N.E.F.	NA
5	Andena, S.R.; Santos, E. F.; Noll, F. B.	Taxonomic diversity, niche width and similarity in the use of plant resources by bees (Hymenoptera: Anthophila) in a cerrado area	2012	SP	-21.6665	-47.6247	Chamaecrista debilis	Fabaceae	Melittophily	Herb, SubHerb	Cerrado	Ceratina sp.	Apidae	Bee	P	Invertebrate	Nectar / Pollen / N.E.F.	NA
5	Andena, S.R.; Santos, E. F.; Noll, F. B.	Taxonomic diversity, niche width and similarity in the use of plant resources by bees (Hymenoptera: Anthophila) in a cerrado area	2012	SP	-21.6665	-47.6247	Chamaecrista debilis	Fabaceae	Melittophily	Herb, SubHerb	Cerrado	Epanthidium tigrinum	Megachilidae	Bee	P	Invertebrate	Nectar / Pollen / N.E.F.	NA
5	Andena, S.R.; Santos, E. F.; Noll, F. B.	Taxonomic diversity, niche width and similarity in the use of plant resources by bees (Hymenoptera: Anthophila) in a cerrado area	2012	SP	-21.6665	-47.6247	Chamaecrista debilis	Fabaceae	Melittophily	Herb, SubHerb	Cerrado	Epicharis bicolor	Apidae	Bee	P	Invertebrate	Nectar / Pollen / N.E.F.	NA
5	Andena, S.R.; Santos, E. F.; Noll, F. B.	Taxonomic diversity, niche width and similarity in the use of plant resources by bees (Hymenoptera: Anthophila) in a cerrado area	2012	SP	-21.6665	-47.6247	Chamaecrista debilis	Fabaceae	Melittophily	Herb, SubHerb	Cerrado	Euglossa imperialis	Apidae	Bee	P	Invertebrate	Nectar / Pollen / N.E.F.	NA
5	Andena, S.R.; Santos, E. F.; Noll, F. B.	Taxonomic diversity, niche width and similarity in the use of plant resources by bees (Hymenoptera: Anthophila) in a cerrado area	2012	SP	-21.6665	-47.6247	Chamaecrista debilis	Fabaceae	Melittophily	Herb, SubHerb	Cerrado	Euglossa truncata	Apidae	Bee	P	Invertebrate	Nectar / Pollen / N.E.F.	NA
5	Andena, S.R.; Santos, E. F.; Noll, F. B.	Taxonomic diversity, niche width and similarity in the use of plant resources by bees (Hymenoptera: Anthophila) in a cerrado area	2012	SP	-21.6665	-47.6247	Chamaecrista debilis	Fabaceae	Melittophily	Herb, SubHerb	Cerrado	Eulaema nigrita	Apidae	Bee	P	Invertebrate	Nectar / Pollen / N.E.F.	NA
5	Andena, S.R.; Santos, E. F.; Noll, F. B.	Taxonomic diversity, niche width and similarity in the use of plant resources by bees (Hymenoptera: Anthophila) in a cerrado area	2012	SP	-21.6665	-47.6247	Chamaecrista debilis	Fabaceae	Melittophily	Herb, SubHerb	Cerrado	Paratetrapedia sp.	Apidae	Bee	P	Invertebrate	Nectar / Pollen / N.E.F.	NA
5	Andena, S.R.; Santos, E. F.; Noll, F. B.	Taxonomic diversity, niche width and similarity in the use of plant resources by bees (Hymenoptera: Anthophila) in a cerrado area	2012	SP	-21.6665	-47.6247	Chamaecrista debilis	Fabaceae	Melittophily	Herb, SubHerb	Cerrado	Pseudaugochlora graminea	Halictidae	Bee	P	Invertebrate	Nectar / Pollen / N.E.F.	NA
5	Andena, S.R.; Santos, E. F.; Noll, F. B.	Taxonomic diversity, niche width and similarity in the use of plant resources by bees (Hymenoptera: Anthophila) in a cerrado area	2012	SP	-21.6665	-47.6247	Chamaecrista debilis	Fabaceae	Melittophily	Herb, SubHerb	Cerrado	Trigona hyalinata	Apidae	Bee	P	Invertebrate	Nectar / Pollen / N.E.F.	NA
5	Andena, S.R.; Santos, E. F.; Noll, F. B.	Taxonomic diversity, niche width and similarity in the use of plant resources by bees (Hymenoptera: Anthophila) in a cerrado area	2012	SP	-21.6665	-47.6247	Chamaecrista debilis	Fabaceae	Melittophily	Herb, SubHerb	Cerrado	Trigona spinipes	Apidae	Bee	P	Invertebrate	Nectar / Pollen / N.E.F.	NA
5	Andena, S.R.; Santos, E. F.; Noll, F. B.	Taxonomic diversity, niche width and similarity in the use of plant resources by bees (Hymenoptera: Anthophila) in a cerrado area	2012	SP	-21.6665	-47.6247	Chamaecrista desvauxii	Fabaceae	NA	Herb, SubHerb	Amazon rainforest, Caatinga, Cerrado, Atlantic forest, Pantanal	Ceratina sp.	Apidae	Bee	P	Invertebrate	Nectar / Pollen	NA
5	Andena, S.R.; Santos, E. F.; Noll, F. B.	Taxonomic diversity, niche width and similarity in the use of plant resources by bees (Hymenoptera: Anthophila) in a cerrado area	2012	SP	-21.6665	-47.6247	Crotalaria vitelina	Fabaceae	NA	Herb, SubHerb	Caatinga, Cerrado, Atlantic forest	Epanthidium tigrinum	Megachilidae	Bee	P	Invertebrate	Nectar / Pollen	NA
5	Andena, S.R.; Santos, E. F.; Noll, F. B.	Taxonomic diversity, niche width and similarity in the use of plant resources by bees (Hymenoptera: Anthophila) in a cerrado area	2012	SP	-21.6665	-47.6247	Deguelia nitidula	Fabaceae	NA	Vine	Amazon rainforest, Cerrado	Anthodioctes megachiloides	Megachilidae	Bee	P	Invertebrate	Nectar / Pollen	NA
5	Andena, S.R.; Santos, E. F.; Noll, F. B.	Taxonomic diversity, niche width and similarity in the use of plant resources by bees (Hymenoptera: Anthophila) in a cerrado area	2012	SP	-21.6665	-47.6247	Deguelia nitidula	Fabaceae	NA	Vine	Amazon rainforest, Cerrado	Apis mellifera	Apidae	Bee	P	Invertebrate	Nectar / Pollen	NA
5	Andena, S.R.; Santos, E. F.; Noll, F. B.	Taxonomic diversity, niche width and similarity in the use of plant resources by bees (Hymenoptera: Anthophila) in a cerrado area	2012	SP	-21.6665	-47.6247	Deguelia nitidula	Fabaceae	NA	Vine	Amazon rainforest, Cerrado	Augochlora sp.	Halictidae	Bee	P	Invertebrate	Nectar / Pollen	NA
5	Andena, S.R.; Santos, E. F.; Noll, F. B.	Taxonomic diversity, niche width and similarity in the use of plant resources by bees (Hymenoptera: Anthophila) in a cerrado area	2012	SP	-21.6665	-47.6247	Deguelia nitidula	Fabaceae	NA	Vine	Amazon rainforest, Cerrado	Bombus pauloensis	Apidae	Bee	P	Invertebrate	Nectar / Pollen	NA
5	Andena, S.R.; Santos, E. F.; Noll, F. B.	Taxonomic diversity, niche width and similarity in the use of plant resources by bees (Hymenoptera: Anthophila) in a cerrado area	2012	SP	-21.6665	-47.6247	Deguelia nitidula	Fabaceae	NA	Vine	Amazon rainforest, Cerrado	Megachile corona	Megachilidae	Bee	P	Invertebrate	Nectar / Pollen	NA
5	Andena, S.R.; Santos, E. F.; Noll, F. B.	Taxonomic diversity, niche width and similarity in the use of plant resources by bees (Hymenoptera: Anthophila) in a cerrado area	2012	SP	-21.6665	-47.6247	Deguelia nitidula	Fabaceae	NA	Vine	Amazon rainforest, Cerrado	Megachile orba	Megachilidae	Bee	P	Invertebrate	Nectar / Pollen	NA
5	Andena, S.R.; Santos, E. F.; Noll, F. B.	Taxonomic diversity, niche width and similarity in the use of plant resources by bees (Hymenoptera: Anthophila) in a cerrado area	2012	SP	-21.6665	-47.6247	Mimosa pigra	Fabaceae	NA	Herb	Amazon rainforest, Caatinga, Cerrado, Atlantic forest, Pantanal	Oxaea flavescens	Andrenidae	Bee	P	Invertebrate	Nectar / Pollen	NA
5	Andena, S.R.; Santos, E. F.; Noll, F. B.	Taxonomic diversity, niche width and similarity in the use of plant resources by bees (Hymenoptera: Anthophila) in a cerrado area	2012	SP	-21.6665	-47.6247	Periandra mediterranea	Fabaceae	Melittophily	Herb, SubHerb	Amazon rainforest, Caatinga, Cerrado, Atlantic forest	Acanthopus excellens	Apidae	Bee	P	Invertebrate	Nectar / Pollen	NA
5	Andena, S.R.; Santos, E. F.; Noll, F. B.	Taxonomic diversity, niche width and similarity in the use of plant resources by bees (Hymenoptera: Anthophila) in a cerrado area	2012	SP	-21.6665	-47.6247	Periandra mediterranea	Fabaceae	Melittophily	Herb, SubHerb	Amazon rainforest, Caatinga, Cerrado, Atlantic forest	Augochlora sp.	Halictidae	Bee	P	Invertebrate	Nectar / Pollen	NA
5	Andena, S.R.; Santos, E. F.; Noll, F. B.	Taxonomic diversity, niche width and similarity in the use of plant resources by bees (Hymenoptera: Anthophila) in a cerrado area	2012	SP	-21.6665	-47.6247	Periandra mediterranea	Fabaceae	Melittophily	Herb, SubHerb	Amazon rainforest, Caatinga, Cerrado, Atlantic forest	Melipona anthidioides	Apidae	Bee	P	Invertebrate	Nectar / Pollen	NA
5	Andena, S.R.; Santos, E. F.; Noll, F. B.	Taxonomic diversity, niche width and similarity in the use of plant resources by bees (Hymenoptera: Anthophila) in a cerrado area	2012	SP	-21.6665	-47.6247	Periandra mediterranea	Fabaceae	Melittophily	Herb, SubHerb	Amazon rainforest, Caatinga, Cerrado, Atlantic forest	Mesoplia rufipes	Apidae	Bee	P	Invertebrate	Nectar / Pollen	NA
5	Andena, S.R.; Santos, E. F.; Noll, F. B.	Taxonomic diversity, niche width and similarity in the use of plant resources by bees (Hymenoptera: Anthophila) in a cerrado area	2012	SP	-21.6665	-47.6247	Senna rugosa	Fabaceae	NA	Herb, SubHerb	Amazon rainforest, Caatinga, Cerrado, Atlantic forest	Augochloropsis cupreola	Halictidae	Bee	P	Invertebrate	Pollen	NA
5	Andena, S.R.; Santos, E. F.; Noll, F. B.	Taxonomic diversity, niche width and similarity in the use of plant resources by bees (Hymenoptera: Anthophila) in a cerrado area	2012	SP	-21.6665	-47.6247	Senna rugosa	Fabaceae	NA	Herb, SubHerb	Amazon rainforest, Caatinga, Cerrado, Atlantic forest	Bombus pauloensis	Apidae	Bee	P	Invertebrate	Pollen	NA
5	Andena, S.R.; Santos, E. F.; Noll, F. B.	Taxonomic diversity, niche width and similarity in the use of plant resources by bees (Hymenoptera: Anthophila) in a cerrado area	2012	SP	-21.6665	-47.6247	Senna rugosa	Fabaceae	NA	Herb, SubHerb	Amazon rainforest, Caatinga, Cerrado, Atlantic forest	Centris scopipes	Apidae	Bee	P	Invertebrate	Pollen	NA
5	Andena, S.R.; Santos, E. F.; Noll, F. B.	Taxonomic diversity, niche width and similarity in the use of plant resources by bees (Hymenoptera: Anthophila) in a cerrado area	2012	SP	-21.6665	-47.6247	Hyptis mutabilis	Lamiaceae	NA	Herb, SubHerb	Amazon rainforest, Caatinga, Cerrado, Atlantic forest, Pampa, Pantanal	Ceratina sp.	Apidae	Bee	P	Invertebrate	Nectar / Pollen	NA
5	Andena, S.R.; Santos, E. F.; Noll, F. B.	Taxonomic diversity, niche width and similarity in the use of plant resources by bees (Hymenoptera: Anthophila) in a cerrado area	2012	SP	-21.6665	-47.6247	Hyptis mutabilis	Lamiaceae	NA	Herb, SubHerb	Amazon rainforest, Caatinga, Cerrado, Atlantic forest, Pampa, Pantanal	Paratetrapedia sp.	Apidae	Bee	P	Invertebrate	Nectar / Pollen	NA
5	Andena, S.R.; Santos, E. F.; Noll, F. B.	Taxonomic diversity, niche width and similarity in the use of plant resources by bees (Hymenoptera: Anthophila) in a cerrado area	2012	SP	-21.6665	-47.6247	Hyptis mutabilis	Lamiaceae	NA	Herb, SubHerb	Amazon rainforest, Caatinga, Cerrado, Atlantic forest, Pampa, Pantanal	Paratetrapedia sp.	Apidae	Bee	P	Invertebrate	Nectar / Pollen	NA
5	Andena, S.R.; Santos, E. F.; Noll, F. B.	Taxonomic diversity, niche width and similarity in the use of plant resources by bees (Hymenoptera: Anthophila) in a cerrado area	2012	SP	-21.6665	-47.6247	Hyptis reticulata	Lamiaceae	NA	Herb, SubHerb	Cerrado	Apis mellifera	Apidae	Bee	P	Invertebrate	Nectar / Pollen	NA
5	Andena, S.R.; Santos, E. F.; Noll, F. B.	Taxonomic diversity, niche width and similarity in the use of plant resources by bees (Hymenoptera: Anthophila) in a cerrado area	2012	SP	-21.6665	-47.6247	Hyptis reticulata	Lamiaceae	NA	Herb, SubHerb	Cerrado	Augochlora sp.	Halictidae	Bee	P	Invertebrate	Nectar / Pollen	NA
5	Andena, S.R.; Santos, E. F.; Noll, F. B.	Taxonomic diversity, niche width and similarity in the use of plant resources by bees (Hymenoptera: Anthophila) in a cerrado area	2012	SP	-21.6665	-47.6247	Hyptis reticulata	Lamiaceae	NA	Herb, SubHerb	Cerrado	Epanthidium tigrinum	Megachilidae	Bee	P	Invertebrate	Nectar / Pollen	NA
5	Andena, S.R.; Santos, E. F.; Noll, F. B.	Taxonomic diversity, niche width and similarity in the use of plant resources by bees (Hymenoptera: Anthophila) in a cerrado area	2012	SP	-21.6665	-47.6247	Banisteriopsis pubipetala	Malpighiaceae	NA	Vine	Amazon rainforest, Caatinga, Cerrado, Atlantic forest, Pantanal	Centris nitens	Apidae	Bee	P	Invertebrate	Pollen / Oil	NA
5	Andena, S.R.; Santos, E. F.; Noll, F. B.	Taxonomic diversity, niche width and similarity in the use of plant resources by bees (Hymenoptera: Anthophila) in a cerrado area	2012	SP	-21.6665	-47.6247	Banisteriopsis pubipetala	Malpighiaceae	NA	Vine	Amazon rainforest, Caatinga, Cerrado, Atlantic forest, Pantanal	Oxaea flavescens	Andrenidae	Bee	P	Invertebrate	Pollen / Oil	NA
5	Andena, S.R.; Santos, E. F.; Noll, F. B.	Taxonomic diversity, niche width and similarity in the use of plant resources by bees (Hymenoptera: Anthophila) in a cerrado area	2012	SP	-21.6665	-47.6247	Byrsonima intermedia	Malpighiaceae	Melittophily	Herb	Amazon rainforest, Cerrado, Atlantic forest, Pantanal	Apis mellifera	Apidae	Bee	P	Invertebrate	Pollen / Oil	NA
5	Andena, S.R.; Santos, E. F.; Noll, F. B.	Taxonomic diversity, niche width and similarity in the use of plant resources by bees (Hymenoptera: Anthophila) in a cerrado area	2012	SP	-21.6665	-47.6247	Byrsonima intermedia	Malpighiaceae	Melittophily	Herb	Amazon rainforest, Cerrado, Atlantic forest, Pantanal	Augochloropsis brachycephala	Halictidae	Bee	P	Invertebrate	Pollen / Oil	NA
5	Andena, S.R.; Santos, E. F.; Noll, F. B.	Taxonomic diversity, niche width and similarity in the use of plant resources by bees (Hymenoptera: Anthophila) in a cerrado area	2012	SP	-21.6665	-47.6247	Byrsonima intermedia	Malpighiaceae	Melittophily	Herb	Amazon rainforest, Cerrado, Atlantic forest, Pantanal	Centris flavifrons	Apidae	Bee	P	Invertebrate	Pollen / Oil	NA
5	Andena, S.R.; Santos, E. F.; Noll, F. B.	Taxonomic diversity, niche width and similarity in the use of plant resources by bees (Hymenoptera: Anthophila) in a cerrado area	2012	SP	-21.6665	-47.6247	Byrsonima intermedia	Malpighiaceae	Melittophily	Herb	Amazon rainforest, Cerrado, Atlantic forest, Pantanal	Centris nitens	Apidae	Bee	P	Invertebrate	Pollen / Oil	NA
5	Andena, S.R.; Santos, E. F.; Noll, F. B.	Taxonomic diversity, niche width and similarity in the use of plant resources by bees (Hymenoptera: Anthophila) in a cerrado area	2012	SP	-21.6665	-47.6247	Byrsonima intermedia	Malpighiaceae	Melittophily	Herb	Amazon rainforest, Cerrado, Atlantic forest, Pantanal	Centris varia	Apidae	Bee	P	Invertebrate	Pollen / Oil	NA
5	Andena, S.R.; Santos, E. F.; Noll, F. B.	Taxonomic diversity, niche width and similarity in the use of plant resources by bees (Hymenoptera: Anthophila) in a cerrado area	2012	SP	-21.6665	-47.6247	Byrsonima intermedia	Malpighiaceae	Melittophily	Herb	Amazon rainforest, Cerrado, Atlantic forest, Pantanal	Epicharis affinis	Apidae	Bee	P	Invertebrate	Pollen / Oil	NA
5	Andena, S.R.; Santos, E. F.; Noll, F. B.	Taxonomic diversity, niche width and similarity in the use of plant resources by bees (Hymenoptera: Anthophila) in a cerrado area	2012	SP	-21.6665	-47.6247	Byrsonima intermedia	Malpighiaceae	Melittophily	Herb	Amazon rainforest, Cerrado, Atlantic forest, Pantanal	Epicharis albofasciata	Apidae	Bee	P	Invertebrate	Pollen / Oil	NA
5	Andena, S.R.; Santos, E. F.; Noll, F. B.	Taxonomic diversity, niche width and similarity in the use of plant resources by bees (Hymenoptera: Anthophila) in a cerrado area	2012	SP	-21.6665	-47.6247	Byrsonima intermedia	Malpighiaceae	Melittophily	Herb	Amazon rainforest, Cerrado, Atlantic forest, Pantanal	Epicharis analis	Apidae	Bee	P	Invertebrate	Pollen / Oil	NA
5	Andena, S.R.; Santos, E. F.; Noll, F. B.	Taxonomic diversity, niche width and similarity in the use of plant resources by bees (Hymenoptera: Anthophila) in a cerrado area	2012	SP	-21.6665	-47.6247	Byrsonima intermedia	Malpighiaceae	Melittophily	Herb	Amazon rainforest, Cerrado, Atlantic forest, Pantanal	Epicharis bicolor	Apidae	Bee	P	Invertebrate	Pollen / Oil	NA
5	Andena, S.R.; Santos, E. F.; Noll, F. B.	Taxonomic diversity, niche width and similarity in the use of plant resources by bees (Hymenoptera: Anthophila) in a cerrado area	2012	SP	-21.6665	-47.6247	Byrsonima intermedia	Malpighiaceae	Melittophily	Herb	Amazon rainforest, Cerrado, Atlantic forest, Pantanal	Epicharis cockerelli	Apidae	Bee	P	Invertebrate	Pollen / Oil	NA
5	Andena, S.R.; Santos, E. F.; Noll, F. B.	Taxonomic diversity, niche width and similarity in the use of plant resources by bees (Hymenoptera: Anthophila) in a cerrado area	2012	SP	-21.6665	-47.6247	Byrsonima intermedia	Malpighiaceae	Melittophily	Herb	Amazon rainforest, Cerrado, Atlantic forest, Pantanal	Friesiomelita varia	Apidae	Bee	P	Invertebrate	Pollen / Oil	NA
5	Andena, S.R.; Santos, E. F.; Noll, F. B.	Taxonomic diversity, niche width and similarity in the use of plant resources by bees (Hymenoptera: Anthophila) in a cerrado area	2012	SP	-21.6665	-47.6247	Byrsonima intermedia	Malpighiaceae	Melittophily	Herb	Amazon rainforest, Cerrado, Atlantic forest, Pantanal	Paratetrapedia sp.	Apidae	Bee	P	Invertebrate	Pollen / Oil	NA
5	Andena, S.R.; Santos, E. F.; Noll, F. B.	Taxonomic diversity, niche width and similarity in the use of plant resources by bees (Hymenoptera: Anthophila) in a cerrado area	2012	SP	-21.6665	-47.6247	Byrsonima intermedia	Malpighiaceae	Melittophily	Herb	Amazon rainforest, Cerrado, Atlantic forest, Pantanal	Paratetrapedia sp.	Apidae	Bee	P	Invertebrate	Pollen / Oil	NA
5	Andena, S.R.; Santos, E. F.; Noll, F. B.	Taxonomic diversity, niche width and similarity in the use of plant resources by bees (Hymenoptera: Anthophila) in a cerrado area	2012	SP	-21.6665	-47.6247	Byrsonima intermedia	Malpighiaceae	Melittophily	Herb	Amazon rainforest, Cerrado, Atlantic forest, Pantanal	Thectochlora alaris	Halictidae	Bee	P	Invertebrate	Pollen / Oil	NA
5	Andena, S.R.; Santos, E. F.; Noll, F. B.	Taxonomic diversity, niche width and similarity in the use of plant resources by bees (Hymenoptera: Anthophila) in a cerrado area	2012	SP	-21.6665	-47.6247	Byrsonima intermedia	Malpighiaceae	Melittophily	Herb	Amazon rainforest, Cerrado, Atlantic forest, Pantanal	Trigona spinipes	Apidae	Bee	P	Invertebrate	Pollen / Oil	NA
5	Andena, S.R.; Santos, E. F.; Noll, F. B.	Taxonomic diversity, niche width and similarity in the use of plant resources by bees (Hymenoptera: Anthophila) in a cerrado area	2012	SP	-21.6665	-47.6247	Heteropterys byrsonimifolia	Malpighiaceae	NA	Herb, Tree	Cerrado	Trigona spinipes	Apidae	Bee	P	Invertebrate	Pollen / Oil	NA
5	Andena, S.R.; Santos, E. F.; Noll, F. B.	Taxonomic diversity, niche width and similarity in the use of plant resources by bees (Hymenoptera: Anthophila) in a cerrado area	2012	SP	-21.6665	-47.6247	Eriotheca gracilipes	Malvaceae	Melittophily	Tree	Amazon rainforest, Caatinga, Cerrado	Apis mellifera	Apidae	Bee	P	Invertebrate	Pollen	NA
5	Andena, S.R.; Santos, E. F.; Noll, F. B.	Taxonomic diversity, niche width and similarity in the use of plant resources by bees (Hymenoptera: Anthophila) in a cerrado area	2012	SP	-21.6665	-47.6247	Eriotheca gracilipes	Malvaceae	Melittophily	Tree	Amazon rainforest, Caatinga, Cerrado	Trigona spinipes	Apidae	Bee	P	Invertebrate	Pollen	NA
5	Andena, S.R.; Santos, E. F.; Noll, F. B.	Taxonomic diversity, niche width and similarity in the use of plant resources by bees (Hymenoptera: Anthophila) in a cerrado area	2012	SP	-21.6665	-47.6247	Sida linifolia	Malvaceae	NA	Herb, SubHerb	Amazon rainforest, Caatinga, Cerrado, Atlantic forest, Pantanal	Trigona hyalinata	Apidae	Bee	P	Invertebrate	Nectar / Pollen	NA
5	Andena, S.R.; Santos, E. F.; Noll, F. B.	Taxonomic diversity, niche width and similarity in the use of plant resources by bees (Hymenoptera: Anthophila) in a cerrado area	2012	SP	-21.6665	-47.6247	Miconia albicans	Melastomataceae	NA	Herb, Tree	Amazon rainforest, Caatinga, Cerrado, Atlantic forest	Apis mellifera	Apidae	Bee	P	Invertebrate	Nectar / Pollen	NA
5	Andena, S.R.; Santos, E. F.; Noll, F. B.	Taxonomic diversity, niche width and similarity in the use of plant resources by bees (Hymenoptera: Anthophila) in a cerrado area	2012	SP	-21.6665	-47.6247	Miconia albicans	Melastomataceae	NA	Herb, Tree	Amazon rainforest, Caatinga, Cerrado, Atlantic forest	Augochlora sp.	Halictidae	Bee	P	Invertebrate	Nectar / Pollen	NA
5	Andena, S.R.; Santos, E. F.; Noll, F. B.	Taxonomic diversity, niche width and similarity in the use of plant resources by bees (Hymenoptera: Anthophila) in a cerrado area	2012	SP	-21.6665	-47.6247	Miconia ligustroides	Melastomataceae	NA	Herb, Tree	Caatinga, Cerrado, Atlantic forest	Augochlora sp.	Halictidae	Bee	P	Invertebrate	Nectar / Pollen	NA
5	Andena, S.R.; Santos, E. F.; Noll, F. B.	Taxonomic diversity, niche width and similarity in the use of plant resources by bees (Hymenoptera: Anthophila) in a cerrado area	2012	SP	-21.6665	-47.6247	Miconia stenostachya	Melastomataceae	NA	Herb	Amazon rainforest, Caatinga, Cerrado, Atlantic forest	Ceratina sp.	Apidae	Bee	P	Invertebrate	Nectar / Pollen	NA
5	Andena, S.R.; Santos, E. F.; Noll, F. B.	Taxonomic diversity, niche width and similarity in the use of plant resources by bees (Hymenoptera: Anthophila) in a cerrado area	2012	SP	-21.6665	-47.6247	Eugenia myrcianthes var. nana	Myrtaceae	NA	Herb, Tree	Cerrado, Atlantic forest	Bombus pauloensis	Apidae	Bee	P	Invertebrate	Pollen	NA
5	Andena, S.R.; Santos, E. F.; Noll, F. B.	Taxonomic diversity, niche width and similarity in the use of plant resources by bees (Hymenoptera: Anthophila) in a cerrado area	2012	SP	-21.6665	-47.6247	Eugenia myrcianthes var. nana	Myrtaceae	NA	Herb, Tree	Cerrado, Atlantic forest	Epicharis cockerelli	Apidae	Bee	P	Invertebrate	Pollen	NA
5	Andena, S.R.; Santos, E. F.; Noll, F. B.	Taxonomic diversity, niche width and similarity in the use of plant resources by bees (Hymenoptera: Anthophila) in a cerrado area	2012	SP	-21.6665	-47.6247	Ouratea spectabilis	Ochnaceae	Melittophily	Tree	Cerrado	Anthodioctes megachiloides	Megachilidae	Bee	P	Invertebrate	Pollen / N.E.F.	NA
5	Andena, S.R.; Santos, E. F.; Noll, F. B.	Taxonomic diversity, niche width and similarity in the use of plant resources by bees (Hymenoptera: Anthophila) in a cerrado area	2012	SP	-21.6665	-47.6247	Ouratea spectabilis	Ochnaceae	Melittophily	Tree	Cerrado	Apis mellifera	Apidae	Bee	P	Invertebrate	Pollen / N.E.F.	NA
5	Andena, S.R.; Santos, E. F.; Noll, F. B.	Taxonomic diversity, niche width and similarity in the use of plant resources by bees (Hymenoptera: Anthophila) in a cerrado area	2012	SP	-21.6665	-47.6247	Ouratea spectabilis	Ochnaceae	Melittophily	Tree	Cerrado	Augochlora sp.	Halictidae	Bee	P	Invertebrate	Pollen / N.E.F.	NA
5	Andena, S.R.; Santos, E. F.; Noll, F. B.	Taxonomic diversity, niche width and similarity in the use of plant resources by bees (Hymenoptera: Anthophila) in a cerrado area	2012	SP	-21.6665	-47.6247	Ouratea spectabilis	Ochnaceae	Melittophily	Tree	Cerrado	Centris tarsata	Apidae	Bee	P	Invertebrate	Pollen / N.E.F.	NA
5	Andena, S.R.; Santos, E. F.; Noll, F. B.	Taxonomic diversity, niche width and similarity in the use of plant resources by bees (Hymenoptera: Anthophila) in a cerrado area	2012	SP	-21.6665	-47.6247	Ouratea spectabilis	Ochnaceae	Melittophily	Tree	Cerrado	Centris violacea	Apidae	Bee	P	Invertebrate	Pollen / N.E.F.	NA
5	Andena, S.R.; Santos, E. F.; Noll, F. B.	Taxonomic diversity, niche width and similarity in the use of plant resources by bees (Hymenoptera: Anthophila) in a cerrado area	2012	SP	-21.6665	-47.6247	Ouratea spectabilis	Ochnaceae	Melittophily	Tree	Cerrado	Eulaema nigrita	Apidae	Bee	P	Invertebrate	Pollen / N.E.F.	NA
5	Andena, S.R.; Santos, E. F.; Noll, F. B.	Taxonomic diversity, niche width and similarity in the use of plant resources by bees (Hymenoptera: Anthophila) in a cerrado area	2012	SP	-21.6665	-47.6247	Ouratea spectabilis	Ochnaceae	Melittophily	Tree	Cerrado	Exomalopsis analis	Apidae	Bee	P	Invertebrate	Pollen / N.E.F.	NA
5	Andena, S.R.; Santos, E. F.; Noll, F. B.	Taxonomic diversity, niche width and similarity in the use of plant resources by bees (Hymenoptera: Anthophila) in a cerrado area	2012	SP	-21.6665	-47.6247	Ouratea spectabilis	Ochnaceae	Melittophily	Tree	Cerrado	Exomalopsis tomentosa	Apidae	Bee	P	Invertebrate	Pollen / N.E.F.	NA
5	Andena, S.R.; Santos, E. F.; Noll, F. B.	Taxonomic diversity, niche width and similarity in the use of plant resources by bees (Hymenoptera: Anthophila) in a cerrado area	2012	SP	-21.6665	-47.6247	Ouratea spectabilis	Ochnaceae	Melittophily	Tree	Cerrado	Friesiomelita varia	Apidae	Bee	P	Invertebrate	Pollen / N.E.F.	NA
5	Andena, S.R.; Santos, E. F.; Noll, F. B.	Taxonomic diversity, niche width and similarity in the use of plant resources by bees (Hymenoptera: Anthophila) in a cerrado area	2012	SP	-21.6665	-47.6247	Ouratea spectabilis	Ochnaceae	Melittophily	Tree	Cerrado	Hylaeus sp.	Colletidae	Bee	P	Invertebrate	Pollen / N.E.F.	NA
5	Andena, S.R.; Santos, E. F.; Noll, F. B.	Taxonomic diversity, niche width and similarity in the use of plant resources by bees (Hymenoptera: Anthophila) in a cerrado area	2012	SP	-21.6665	-47.6247	Ouratea spectabilis	Ochnaceae	Melittophily	Tree	Cerrado	Melipona anthidioides	Apidae	Bee	P	Invertebrate	Pollen / N.E.F.	NA
5	Andena, S.R.; Santos, E. F.; Noll, F. B.	Taxonomic diversity, niche width and similarity in the use of plant resources by bees (Hymenoptera: Anthophila) in a cerrado area	2012	SP	-21.6665	-47.6247	Ouratea spectabilis	Ochnaceae	Melittophily	Tree	Cerrado	Paratetrapedia sp.	Apidae	Bee	P	Invertebrate	Pollen / N.E.F.	NA
5	Andena, S.R.; Santos, E. F.; Noll, F. B.	Taxonomic diversity, niche width and similarity in the use of plant resources by bees (Hymenoptera: Anthophila) in a cerrado area	2012	SP	-21.6665	-47.6247	Ouratea spectabilis	Ochnaceae	Melittophily	Tree	Cerrado	Paratrigona lineata	Apidae	Bee	P	Invertebrate	Pollen / N.E.F.	NA
5	Andena, S.R.; Santos, E. F.; Noll, F. B.	Taxonomic diversity, niche width and similarity in the use of plant resources by bees (Hymenoptera: Anthophila) in a cerrado area	2012	SP	-21.6665	-47.6247	Ouratea spectabilis	Ochnaceae	Melittophily	Tree	Cerrado	Pseudaugochlora graminea	Halictidae	Bee	P	Invertebrate	Pollen / N.E.F.	NA
5	Andena, S.R.; Santos, E. F.; Noll, F. B.	Taxonomic diversity, niche width and similarity in the use of plant resources by bees (Hymenoptera: Anthophila) in a cerrado area	2012	SP	-21.6665	-47.6247	Ouratea spectabilis	Ochnaceae	Melittophily	Tree	Cerrado	Scaptotrigona postica	Apidae	Bee	P	Invertebrate	Pollen / N.E.F.	NA
5	Andena, S.R.; Santos, E. F.; Noll, F. B.	Taxonomic diversity, niche width and similarity in the use of plant resources by bees (Hymenoptera: Anthophila) in a cerrado area	2012	SP	-21.6665	-47.6247	Ouratea spectabilis	Ochnaceae	Melittophily	Tree	Cerrado	Trigona angustula	Apidae	Bee	P	Invertebrate	Pollen / N.E.F.	NA
5	Andena, S.R.; Santos, E. F.; Noll, F. B.	Taxonomic diversity, niche width and similarity in the use of plant resources by bees (Hymenoptera: Anthophila) in a cerrado area	2012	SP	-21.6665	-47.6247	Ouratea spectabilis	Ochnaceae	Melittophily	Tree	Cerrado	Trigona spinipes	Apidae	Bee	P	Invertebrate	Pollen / N.E.F.	NA
5	Andena, S.R.; Santos, E. F.; Noll, F. B.	Taxonomic diversity, niche width and similarity in the use of plant resources by bees (Hymenoptera: Anthophila) in a cerrado area	2012	SP	-21.6665	-47.6247	Melinis minutiflora	Poaceae	NA	Herb	Amazon rainforest, Caatinga, Cerrado, Atlantic forest, Pampa, Pantanal	Apis mellifera	Apidae	Bee	P	Invertebrate	Pollen	NA
5	Andena, S.R.; Santos, E. F.; Noll, F. B.	Taxonomic diversity, niche width and similarity in the use of plant resources by bees (Hymenoptera: Anthophila) in a cerrado area	2012	SP	-21.6665	-47.6247	Poaceae sp.	Poaceae	NA	NA	NA	Apis mellifera	Apidae	Bee	P	Invertebrate	Pollen	NA
5	Andena, S.R.; Santos, E. F.; Noll, F. B.	Taxonomic diversity, niche width and similarity in the use of plant resources by bees (Hymenoptera: Anthophila) in a cerrado area	2012	SP	-21.6665	-47.6247	Poaceae sp.	Poaceae	NA	NA	NA	NA	Apidae	Bee	P	Invertebrate	Pollen	NA
5	Andena, S.R.; Santos, E. F.; Noll, F. B.	Taxonomic diversity, niche width and similarity in the use of plant resources by bees (Hymenoptera: Anthophila) in a cerrado area	2012	SP	-21.6665	-47.6247	Poaceae sp.	Poaceae	NA	NA	NA	NA	Apidae	Bee	P	Invertebrate	Pollen	NA
5	Andena, S.R.; Santos, E. F.; Noll, F. B.	Taxonomic diversity, niche width and similarity in the use of plant resources by bees (Hymenoptera: Anthophila) in a cerrado area	2012	SP	-21.6665	-47.6247	Poaceae sp.	Poaceae	NA	NA	NA	NA	Apidae	Bee	P	Invertebrate	Pollen	NA
5	Andena, S.R.; Santos, E. F.; Noll, F. B.	Taxonomic diversity, niche width and similarity in the use of plant resources by bees (Hymenoptera: Anthophila) in a cerrado area	2012	SP	-21.6665	-47.6247	Poaceae sp.	Poaceae	NA	NA	NA	NA	Halictidae	Bee	P	Invertebrate	Pollen	NA
5	Andena, S.R.; Santos, E. F.; Noll, F. B.	Taxonomic diversity, niche width and similarity in the use of plant resources by bees (Hymenoptera: Anthophila) in a cerrado area	2012	SP	-21.6665	-47.6247	Poaceae sp.	Poaceae	NA	NA	NA	NA	Megachilidae	Bee	P	Invertebrate	Pollen	NA
5	Andena, S.R.; Santos, E. F.; Noll, F. B.	Taxonomic diversity, niche width and similarity in the use of plant resources by bees (Hymenoptera: Anthophila) in a cerrado area	2012	SP	-21.6665	-47.6247	Bredemeyera floribunda	Poligalaceae	NA	Herb, Vine	Amazon rainforest, Caatinga, Cerrado, Atlantic forest	Apis mellifera	Apidae	Bee	P	Invertebrate	Nectar / Pollen	NA
5	Andena, S.R.; Santos, E. F.; Noll, F. B.	Taxonomic diversity, niche width and similarity in the use of plant resources by bees (Hymenoptera: Anthophila) in a cerrado area	2012	SP	-21.6665	-47.6247	Bredemeyera floribunda	Poligalaceae	NA	Herb, Vine	Amazon rainforest, Caatinga, Cerrado, Atlantic forest	Exomalopsis sp.	Apidae	Bee	P	Invertebrate	Nectar / Pollen	NA
5	Andena, S.R.; Santos, E. F.; Noll, F. B.	Taxonomic diversity, niche width and similarity in the use of plant resources by bees (Hymenoptera: Anthophila) in a cerrado area	2012	SP	-21.6665	-47.6247	Bredemeyera floribunda	Poligalaceae	NA	Herb, Vine	Amazon rainforest, Caatinga, Cerrado, Atlantic forest	Scaptotrigona postica	Apidae	Bee	P	Invertebrate	Nectar / Pollen	NA
5	Andena, S.R.; Santos, E. F.; Noll, F. B.	Taxonomic diversity, niche width and similarity in the use of plant resources by bees (Hymenoptera: Anthophila) in a cerrado area	2012	SP	-21.6665	-47.6247	Palicourea rigida	Rubiaceae	Ornithophily	Herb, SubHerb	Amazon rainforest, Caatinga, Cerrado, Atlantic forest, Pampa	Apis mellifera	Apidae	Bee	P	Invertebrate	Nectar / Pollen	NA
5	Andena, S.R.; Santos, E. F.; Noll, F. B.	Taxonomic diversity, niche width and similarity in the use of plant resources by bees (Hymenoptera: Anthophila) in a cerrado area	2012	SP	-21.6665	-47.6247	Palicourea rigida	Rubiaceae	Ornithophily	Herb, SubHerb	Amazon rainforest, Caatinga, Cerrado, Atlantic forest, Pampa	Augochlora sp.	Halictidae	Bee	P	Invertebrate	Nectar / Pollen	NA
5	Andena, S.R.; Santos, E. F.; Noll, F. B.	Taxonomic diversity, niche width and similarity in the use of plant resources by bees (Hymenoptera: Anthophila) in a cerrado area	2012	SP	-21.6665	-47.6247	Palicourea rigida	Rubiaceae	Ornithophily	Herb, SubHerb	Amazon rainforest, Caatinga, Cerrado, Atlantic forest, Pampa	Augochlora sp.	Halictidae	Bee	P	Invertebrate	Nectar / Pollen	NA
5	Andena, S.R.; Santos, E. F.; Noll, F. B.	Taxonomic diversity, niche width and similarity in the use of plant resources by bees (Hymenoptera: Anthophila) in a cerrado area	2012	SP	-21.6665	-47.6247	Palicourea rigida	Rubiaceae	Ornithophily	Herb, SubHerb	Amazon rainforest, Caatinga, Cerrado, Atlantic forest, Pampa	Ceratina maculifrons	Apidae	Bee	P	Invertebrate	Nectar / Pollen	NA
5	Andena, S.R.; Santos, E. F.; Noll, F. B.	Taxonomic diversity, niche width and similarity in the use of plant resources by bees (Hymenoptera: Anthophila) in a cerrado area	2012	SP	-21.6665	-47.6247	Palicourea rigida	Rubiaceae	Ornithophily	Herb, SubHerb	Amazon rainforest, Caatinga, Cerrado, Atlantic forest, Pampa	Ceratina sp.	Apidae	Bee	P	Invertebrate	Nectar / Pollen	NA
5	Andena, S.R.; Santos, E. F.; Noll, F. B.	Taxonomic diversity, niche width and similarity in the use of plant resources by bees (Hymenoptera: Anthophila) in a cerrado area	2012	SP	-21.6665	-47.6247	Palicourea rigida	Rubiaceae	Ornithophily	Herb, SubHerb	Amazon rainforest, Caatinga, Cerrado, Atlantic forest, Pampa	Ceratina sp.	Apidae	Bee	P	Invertebrate	Nectar / Pollen	NA
5	Andena, S.R.; Santos, E. F.; Noll, F. B.	Taxonomic diversity, niche width and similarity in the use of plant resources by bees (Hymenoptera: Anthophila) in a cerrado area	2012	SP	-21.6665	-47.6247	Palicourea rigida	Rubiaceae	Ornithophily	Herb, SubHerb	Amazon rainforest, Caatinga, Cerrado, Atlantic forest, Pampa	Euglossa truncata	Apidae	Bee	P	Invertebrate	Nectar / Pollen	NA
5	Andena, S.R.; Santos, E. F.; Noll, F. B.	Taxonomic diversity, niche width and similarity in the use of plant resources by bees (Hymenoptera: Anthophila) in a cerrado area	2012	SP	-21.6665	-47.6247	Palicourea rigida	Rubiaceae	Ornithophily	Herb, SubHerb	Amazon rainforest, Caatinga, Cerrado, Atlantic forest, Pampa	Oxaea flavescens	Andrenidae	Bee	P	Invertebrate	Nectar / Pollen	NA
5	Andena, S.R.; Santos, E. F.; Noll, F. B.	Taxonomic diversity, niche width and similarity in the use of plant resources by bees (Hymenoptera: Anthophila) in a cerrado area	2012	SP	-21.6665	-47.6247	Palicourea rigida	Rubiaceae	Ornithophily	Herb, SubHerb	Amazon rainforest, Caatinga, Cerrado, Atlantic forest, Pampa	Rhathymus sp.	Apidae	Bee	P	Invertebrate	Nectar / Pollen	NA
5	Andena, S.R.; Santos, E. F.; Noll, F. B.	Taxonomic diversity, niche width and similarity in the use of plant resources by bees (Hymenoptera: Anthophila) in a cerrado area	2012	SP	-21.6665	-47.6247	Palicourea rigida	Rubiaceae	Ornithophily	Herb, SubHerb	Amazon rainforest, Caatinga, Cerrado, Atlantic forest, Pampa	Trigona spinipes	Apidae	Bee	P	Invertebrate	Nectar / Pollen	NA
5	Andena, S.R.; Santos, E. F.; Noll, F. B.	Taxonomic diversity, niche width and similarity in the use of plant resources by bees (Hymenoptera: Anthophila) in a cerrado area	2012	SP	-21.6665	-47.6247	Serjania lethalis	Sapindaceae	Melittophily	Vine	Amazon rainforest, Caatinga, Cerrado, Atlantic forest, Pantanal	Anthodioctes megachiloides	Megachilidae	Bee	P	Invertebrate	Nectar / Pollen	NA
5	Andena, S.R.; Santos, E. F.; Noll, F. B.	Taxonomic diversity, niche width and similarity in the use of plant resources by bees (Hymenoptera: Anthophila) in a cerrado area	2012	SP	-21.6665	-47.6247	Serjania lethalis	Sapindaceae	Melittophily	Vine	Amazon rainforest, Caatinga, Cerrado, Atlantic forest, Pantanal	Apis mellifera	Apidae	Bee	P	Invertebrate	Nectar / Pollen	NA
5	Andena, S.R.; Santos, E. F.; Noll, F. B.	Taxonomic diversity, niche width and similarity in the use of plant resources by bees (Hymenoptera: Anthophila) in a cerrado area	2012	SP	-21.6665	-47.6247	Serjania lethalis	Sapindaceae	Melittophily	Vine	Amazon rainforest, Caatinga, Cerrado, Atlantic forest, Pantanal	Ceratina mulleri	Apidae	Bee	P	Invertebrate	Nectar / Pollen	NA
5	Andena, S.R.; Santos, E. F.; Noll, F. B.	Taxonomic diversity, niche width and similarity in the use of plant resources by bees (Hymenoptera: Anthophila) in a cerrado area	2012	SP	-21.6665	-47.6247	Serjania lethalis	Sapindaceae	Melittophily	Vine	Amazon rainforest, Caatinga, Cerrado, Atlantic forest, Pantanal	Hylaeus sp.	Colletidae	Bee	P	Invertebrate	Nectar / Pollen	NA
5	Andena, S.R.; Santos, E. F.; Noll, F. B.	Taxonomic diversity, niche width and similarity in the use of plant resources by bees (Hymenoptera: Anthophila) in a cerrado area	2012	SP	-21.6665	-47.6247	Serjania lethalis	Sapindaceae	Melittophily	Vine	Amazon rainforest, Caatinga, Cerrado, Atlantic forest, Pantanal	Melipona anthidioides	Apidae	Bee	P	Invertebrate	Nectar / Pollen	NA
5	Andena, S.R.; Santos, E. F.; Noll, F. B.	Taxonomic diversity, niche width and similarity in the use of plant resources by bees (Hymenoptera: Anthophila) in a cerrado area	2012	SP	-21.6665	-47.6247	Serjania lethalis	Sapindaceae	Melittophily	Vine	Amazon rainforest, Caatinga, Cerrado, Atlantic forest, Pantanal	Scaptotrigona postica	Apidae	Bee	P	Invertebrate	Nectar / Pollen	NA
5	Andena, S.R.; Santos, E. F.; Noll, F. B.	Taxonomic diversity, niche width and similarity in the use of plant resources by bees (Hymenoptera: Anthophila) in a cerrado area	2012	SP	-21.6665	-47.6247	Serjania lethalis	Sapindaceae	Melittophily	Vine	Amazon rainforest, Caatinga, Cerrado, Atlantic forest, Pantanal	Trigona hyalinata	Apidae	Bee	P	Invertebrate	Nectar / Pollen	NA
5	Andena, S.R.; Santos, E. F.; Noll, F. B.	Taxonomic diversity, niche width and similarity in the use of plant resources by bees (Hymenoptera: Anthophila) in a cerrado area	2012	SP	-21.6665	-47.6247	Serjania lethalis	Sapindaceae	Melittophily	Vine	Amazon rainforest, Caatinga, Cerrado, Atlantic forest, Pantanal	Trigona spinipes	Apidae	Bee	P	Invertebrate	Nectar / Pollen	NA
5	Andena, S.R.; Santos, E. F.; Noll, F. B.	Taxonomic diversity, niche width and similarity in the use of plant resources by bees (Hymenoptera: Anthophila) in a cerrado area	2012	SP	-21.6665	-47.6247	Serjania reticulata	Sapindaceae	NA	Vine	Cerrado, Atlantic forest, Pantanal	Augochlora caerulior	Halictidae	Bee	P	Invertebrate	Nectar / Pollen	NA
5	Andena, S.R.; Santos, E. F.; Noll, F. B.	Taxonomic diversity, niche width and similarity in the use of plant resources by bees (Hymenoptera: Anthophila) in a cerrado area	2012	SP	-21.6665	-47.6247	Serjania reticulata	Sapindaceae	NA	Vine	Cerrado, Atlantic forest, Pantanal	Augochlora sp.	Halictidae	Bee	P	Invertebrate	Nectar / Pollen	NA
5	Andena, S.R.; Santos, E. F.; Noll, F. B.	Taxonomic diversity, niche width and similarity in the use of plant resources by bees (Hymenoptera: Anthophila) in a cerrado area	2012	SP	-21.6665	-47.6247	Serjania reticulata	Sapindaceae	NA	Vine	Cerrado, Atlantic forest, Pantanal	Augochlora sp.	Halictidae	Bee	P	Invertebrate	Nectar / Pollen	NA
5	Andena, S.R.; Santos, E. F.; Noll, F. B.	Taxonomic diversity, niche width and similarity in the use of plant resources by bees (Hymenoptera: Anthophila) in a cerrado area	2012	SP	-21.6665	-47.6247	Serjania reticulata	Sapindaceae	NA	Vine	Cerrado, Atlantic forest, Pantanal	Bombus pauloensis	Apidae	Bee	P	Invertebrate	Nectar / Pollen	NA
5	Andena, S.R.; Santos, E. F.; Noll, F. B.	Taxonomic diversity, niche width and similarity in the use of plant resources by bees (Hymenoptera: Anthophila) in a cerrado area	2012	SP	-21.6665	-47.6247	Serjania reticulata	Sapindaceae	NA	Vine	Cerrado, Atlantic forest, Pantanal	Eulaema nigrita	Apidae	Bee	P	Invertebrate	Nectar / Pollen	NA
5	Andena, S.R.; Santos, E. F.; Noll, F. B.	Taxonomic diversity, niche width and similarity in the use of plant resources by bees (Hymenoptera: Anthophila) in a cerrado area	2012	SP	-21.6665	-47.6247	Serjania reticulata	Sapindaceae	NA	Vine	Cerrado, Atlantic forest, Pantanal	Exomalopsis tomentosa	Apidae	Bee	P	Invertebrate	Nectar / Pollen	NA
5	Andena, S.R.; Santos, E. F.; Noll, F. B.	Taxonomic diversity, niche width and similarity in the use of plant resources by bees (Hymenoptera: Anthophila) in a cerrado area	2012	SP	-21.6665	-47.6247	Serjania reticulata	Sapindaceae	NA	Vine	Cerrado, Atlantic forest, Pantanal	Trigona angustula	Apidae	Bee	P	Invertebrate	Nectar / Pollen	NA
5	Andena, S.R.; Santos, E. F.; Noll, F. B.	Taxonomic diversity, niche width and similarity in the use of plant resources by bees (Hymenoptera: Anthophila) in a cerrado area	2012	SP	-21.6665	-47.6247	Talisia angustifolia	Sapindaceae	NA	Herb, Tree	Amazon rainforest, Cerrado	Apis mellifera	Apidae	Bee	P	Invertebrate	Nectar / Pollen	NA
5	Andena, S.R.; Santos, E. F.; Noll, F. B.	Taxonomic diversity, niche width and similarity in the use of plant resources by bees (Hymenoptera: Anthophila) in a cerrado area	2012	SP	-21.6665	-47.6247	Talisia angustifolia	Sapindaceae	NA	Herb, Tree	Amazon rainforest, Cerrado	Ceratina sp.	Apidae	Bee	P	Invertebrate	Nectar / Pollen	NA
5	Andena, S.R.; Santos, E. F.; Noll, F. B.	Taxonomic diversity, niche width and similarity in the use of plant resources by bees (Hymenoptera: Anthophila) in a cerrado area	2012	SP	-21.6665	-47.6247	Talisia angustifolia	Sapindaceae	NA	Herb, Tree	Amazon rainforest, Cerrado	Colletes rufipes	Colletidae	Bee	P	Invertebrate	Nectar / Pollen	NA
5	Andena, S.R.; Santos, E. F.; Noll, F. B.	Taxonomic diversity, niche width and similarity in the use of plant resources by bees (Hymenoptera: Anthophila) in a cerrado area	2012	SP	-21.6665	-47.6247	Talisia angustifolia	Sapindaceae	NA	Herb, Tree	Amazon rainforest, Cerrado	Epicharis minima	Apidae	Bee	P	Invertebrate	Nectar / Pollen	NA
5	Andena, S.R.; Santos, E. F.; Noll, F. B.	Taxonomic diversity, niche width and similarity in the use of plant resources by bees (Hymenoptera: Anthophila) in a cerrado area	2012	SP	-21.6665	-47.6247	Toulicia tomentosa	Sapindaceae	NA	Herb, Tree	Cerrado	Apis mellifera	Apidae	Bee	P	Invertebrate	Nectar / Pollen	NA
5	Andena, S.R.; Santos, E. F.; Noll, F. B.	Taxonomic diversity, niche width and similarity in the use of plant resources by bees (Hymenoptera: Anthophila) in a cerrado area	2012	SP	-21.6665	-47.6247	Toulicia tomentosa	Sapindaceae	NA	Herb, Tree	Cerrado	Augochlora sp.	Halictidae	Bee	P	Invertebrate	Nectar / Pollen	NA
5	Andena, S.R.; Santos, E. F.; Noll, F. B.	Taxonomic diversity, niche width and similarity in the use of plant resources by bees (Hymenoptera: Anthophila) in a cerrado area	2012	SP	-21.6665	-47.6247	Toulicia tomentosa	Sapindaceae	NA	Herb, Tree	Cerrado	Augochloropsis cupreola	Halictidae	Bee	P	Invertebrate	Nectar / Pollen	NA
5	Andena, S.R.; Santos, E. F.; Noll, F. B.	Taxonomic diversity, niche width and similarity in the use of plant resources by bees (Hymenoptera: Anthophila) in a cerrado area	2012	SP	-21.6665	-47.6247	Toulicia tomentosa	Sapindaceae	NA	Herb, Tree	Cerrado	Augochloropsis melanochaeta	Halictidae	Bee	P	Invertebrate	Nectar / Pollen	NA
5	Andena, S.R.; Santos, E. F.; Noll, F. B.	Taxonomic diversity, niche width and similarity in the use of plant resources by bees (Hymenoptera: Anthophila) in a cerrado area	2012	SP	-21.6665	-47.6247	Toulicia tomentosa	Sapindaceae	NA	Herb, Tree	Cerrado	Ceratina sp.	Apidae	Bee	P	Invertebrate	Nectar / Pollen	NA
5	Andena, S.R.; Santos, E. F.; Noll, F. B.	Taxonomic diversity, niche width and similarity in the use of plant resources by bees (Hymenoptera: Anthophila) in a cerrado area	2012	SP	-21.6665	-47.6247	Toulicia tomentosa	Sapindaceae	NA	Herb, Tree	Cerrado	Ceratina sp.	Apidae	Bee	P	Invertebrate	Nectar / Pollen	NA
5	Andena, S.R.; Santos, E. F.; Noll, F. B.	Taxonomic diversity, niche width and similarity in the use of plant resources by bees (Hymenoptera: Anthophila) in a cerrado area	2012	SP	-21.6665	-47.6247	Toulicia tomentosa	Sapindaceae	NA	Herb, Tree	Cerrado	Exomalopsis analis	Apidae	Bee	P	Invertebrate	Nectar / Pollen	NA
5	Andena, S.R.; Santos, E. F.; Noll, F. B.	Taxonomic diversity, niche width and similarity in the use of plant resources by bees (Hymenoptera: Anthophila) in a cerrado area	2012	SP	-21.6665	-47.6247	Toulicia tomentosa	Sapindaceae	NA	Herb, Tree	Cerrado	Exomalopsis sp.	Apidae	Bee	P	Invertebrate	Nectar / Pollen	NA
5	Andena, S.R.; Santos, E. F.; Noll, F. B.	Taxonomic diversity, niche width and similarity in the use of plant resources by bees (Hymenoptera: Anthophila) in a cerrado area	2012	SP	-21.6665	-47.6247	Toulicia tomentosa	Sapindaceae	NA	Herb, Tree	Cerrado	Exomalopsis tomentosa	Apidae	Bee	P	Invertebrate	Nectar / Pollen	NA
5	Andena, S.R.; Santos, E. F.; Noll, F. B.	Taxonomic diversity, niche width and similarity in the use of plant resources by bees (Hymenoptera: Anthophila) in a cerrado area	2012	SP	-21.6665	-47.6247	Toulicia tomentosa	Sapindaceae	NA	Herb, Tree	Cerrado	Lasioglossum sp.	Halictidae	Bee	P	Invertebrate	Nectar / Pollen	NA
5	Andena, S.R.; Santos, E. F.; Noll, F. B.	Taxonomic diversity, niche width and similarity in the use of plant resources by bees (Hymenoptera: Anthophila) in a cerrado area	2012	SP	-21.6665	-47.6247	Toulicia tomentosa	Sapindaceae	NA	Herb, Tree	Cerrado	Megachile corona	Megachilidae	Bee	P	Invertebrate	Nectar / Pollen	NA
5	Andena, S.R.; Santos, E. F.; Noll, F. B.	Taxonomic diversity, niche width and similarity in the use of plant resources by bees (Hymenoptera: Anthophila) in a cerrado area	2012	SP	-21.6665	-47.6247	Toulicia tomentosa	Sapindaceae	NA	Herb, Tree	Cerrado	Scaptotrigona postica	Apidae	Bee	P	Invertebrate	Nectar / Pollen	NA
5	Andena, S.R.; Santos, E. F.; Noll, F. B.	Taxonomic diversity, niche width and similarity in the use of plant resources by bees (Hymenoptera: Anthophila) in a cerrado area	2012	SP	-21.6665	-47.6247	Toulicia tomentosa	Sapindaceae	NA	Herb, Tree	Cerrado	Trigona spinipes	Apidae	Bee	P	Invertebrate	Nectar / Pollen	NA
5	Andena, S.R.; Santos, E. F.; Noll, F. B.	Taxonomic diversity, niche width and similarity in the use of plant resources by bees (Hymenoptera: Anthophila) in a cerrado area	2012	SP	-21.6665	-47.6247	Pouteria ramiflora	Sapotaceae	NA	Herb, Tree	Amazon rainforest, Caatinga, Cerrado, Atlantic forest	Trigona hyalinata	Apidae	Bee	P	Invertebrate	Nectar / Pollen	NA
5	Andena, S.R.; Santos, E. F.; Noll, F. B.	Taxonomic diversity, niche width and similarity in the use of plant resources by bees (Hymenoptera: Anthophila) in a cerrado area	2012	SP	-21.6665	-47.6247	Solanum lycocarpum	Solanaceae	Melittophily	Herb, Tree	Cerrado, Atlantic forest	Augochlora caerulior	Halictidae	Bee	P	Invertebrate	Pollen	NA
5	Andena, S.R.; Santos, E. F.; Noll, F. B.	Taxonomic diversity, niche width and similarity in the use of plant resources by bees (Hymenoptera: Anthophila) in a cerrado area	2012	SP	-21.6665	-47.6247	Solanum lycocarpum	Solanaceae	Melittophily	Herb, Tree	Cerrado, Atlantic forest	Bombus pauloensis	Apidae	Bee	P	Invertebrate	Pollen	NA
5	Andena, S.R.; Santos, E. F.; Noll, F. B.	Taxonomic diversity, niche width and similarity in the use of plant resources by bees (Hymenoptera: Anthophila) in a cerrado area	2012	SP	-21.6665	-47.6247	Solanum lycocarpum	Solanaceae	Melittophily	Herb, Tree	Cerrado, Atlantic forest	Centris fuscata	Apidae	Bee	P	Invertebrate	Pollen	NA
5	Andena, S.R.; Santos, E. F.; Noll, F. B.	Taxonomic diversity, niche width and similarity in the use of plant resources by bees (Hymenoptera: Anthophila) in a cerrado area	2012	SP	-21.6665	-47.6247	Solanum lycocarpum	Solanaceae	Melittophily	Herb, Tree	Cerrado, Atlantic forest	Centris scopipes	Apidae	Bee	P	Invertebrate	Pollen	NA
5	Andena, S.R.; Santos, E. F.; Noll, F. B.	Taxonomic diversity, niche width and similarity in the use of plant resources by bees (Hymenoptera: Anthophila) in a cerrado area	2012	SP	-21.6665	-47.6247	Solanum lycocarpum	Solanaceae	Melittophily	Herb, Tree	Cerrado, Atlantic forest	Centris sponsa	Apidae	Bee	P	Invertebrate	Pollen	NA
5	Andena, S.R.; Santos, E. F.; Noll, F. B.	Taxonomic diversity, niche width and similarity in the use of plant resources by bees (Hymenoptera: Anthophila) in a cerrado area	2012	SP	-21.6665	-47.6247	Solanum lycocarpum	Solanaceae	Melittophily	Herb, Tree	Cerrado, Atlantic forest	Eulaema nigrita	Apidae	Bee	P	Invertebrate	Pollen	NA
5	Andena, S.R.; Santos, E. F.; Noll, F. B.	Taxonomic diversity, niche width and similarity in the use of plant resources by bees (Hymenoptera: Anthophila) in a cerrado area	2012	SP	-21.6665	-47.6247	Solanum lycocarpum	Solanaceae	Melittophily	Herb, Tree	Cerrado, Atlantic forest	Oxaea flavescens	Andrenidae	Bee	P	Invertebrate	Pollen	NA
5	Andena, S.R.; Santos, E. F.; Noll, F. B.	Taxonomic diversity, niche width and similarity in the use of plant resources by bees (Hymenoptera: Anthophila) in a cerrado area	2012	SP	-21.6665	-47.6247	Styrax ferrugineus	Styracaceae	Melittophily	Herb, Tree	Cerrado	Bombus pauloensis	Apidae	Bee	P	Invertebrate	Nectar / Pollen	NA
5	Andena, S.R.; Santos, E. F.; Noll, F. B.	Taxonomic diversity, niche width and similarity in the use of plant resources by bees (Hymenoptera: Anthophila) in a cerrado area	2012	SP	-21.6665	-47.6247	Styrax ferrugineus	Styracaceae	Melittophily	Herb, Tree	Cerrado	Megachile corona	Megachilidae	Bee	P	Invertebrate	Nectar / Pollen	NA
5	Andena, S.R.; Santos, E. F.; Noll, F. B.	Taxonomic diversity, niche width and similarity in the use of plant resources by bees (Hymenoptera: Anthophila) in a cerrado area	2012	SP	-21.6665	-47.6247	Styrax ferrugineus	Styracaceae	Melittophily	Herb, Tree	Cerrado	Ptiloglossa aenigmatica	Colletidae	Bee	P	Invertebrate	Nectar / Pollen	NA
5	Andena, S.R.; Santos, E. F.; Noll, F. B.	Taxonomic diversity, niche width and similarity in the use of plant resources by bees (Hymenoptera: Anthophila) in a cerrado area	2012	SP	-21.6665	-47.6247	Styrax ferrugineus	Styracaceae	Melittophily	Herb, Tree	Cerrado	Trigona spinipes	Apidae	Bee	P	Invertebrate	Nectar / Pollen	NA
5	Andena, S.R.; Santos, E. F.; Noll, F. B.	Taxonomic diversity, niche width and similarity in the use of plant resources by bees (Hymenoptera: Anthophila) in a cerrado area	2012	SP	-21.6665	-47.6247	Lippia salviaefolia	Verbenaceae	NA	Herb	Amazon rainforest, Caatinga, Cerrado, Atlantic forest, Pantanal	Anthodioctes megachiloides	Megachilidae	Bee	P	Invertebrate	Nectar / Pollen	NA
5	Andena, S.R.; Santos, E. F.; Noll, F. B.	Taxonomic diversity, niche width and similarity in the use of plant resources by bees (Hymenoptera: Anthophila) in a cerrado area	2012	SP	-21.6665	-47.6247	Lippia salviaefolia	Verbenaceae	NA	Herb	Amazon rainforest, Caatinga, Cerrado, Atlantic forest, Pantanal	Apis mellifera	Apidae	Bee	P	Invertebrate	Nectar / Pollen	NA
5	Andena, S.R.; Santos, E. F.; Noll, F. B.	Taxonomic diversity, niche width and similarity in the use of plant resources by bees (Hymenoptera: Anthophila) in a cerrado area	2012	SP	-21.6665	-47.6247	Lippia salviaefolia	Verbenaceae	NA	Herb	Amazon rainforest, Caatinga, Cerrado, Atlantic forest, Pantanal	Augochloropsis cupreola	Halictidae	Bee	P	Invertebrate	Nectar / Pollen	NA
5	Andena, S.R.; Santos, E. F.; Noll, F. B.	Taxonomic diversity, niche width and similarity in the use of plant resources by bees (Hymenoptera: Anthophila) in a cerrado area	2012	SP	-21.6665	-47.6247	Lippia salviaefolia	Verbenaceae	NA	Herb	Amazon rainforest, Caatinga, Cerrado, Atlantic forest, Pantanal	Bombus pauloensis	Apidae	Bee	P	Invertebrate	Nectar / Pollen	NA
5	Andena, S.R.; Santos, E. F.; Noll, F. B.	Taxonomic diversity, niche width and similarity in the use of plant resources by bees (Hymenoptera: Anthophila) in a cerrado area	2012	SP	-21.6665	-47.6247	Lippia salviaefolia	Verbenaceae	NA	Herb	Amazon rainforest, Caatinga, Cerrado, Atlantic forest, Pantanal	Centris bicolor	Apidae	Bee	P	Invertebrate	Nectar / Pollen	NA
5	Andena, S.R.; Santos, E. F.; Noll, F. B.	Taxonomic diversity, niche width and similarity in the use of plant resources by bees (Hymenoptera: Anthophila) in a cerrado area	2012	SP	-21.6665	-47.6247	Lippia salviaefolia	Verbenaceae	NA	Herb	Amazon rainforest, Caatinga, Cerrado, Atlantic forest, Pantanal	Paratetrapedia sp.	Apidae	Bee	P	Invertebrate	Nectar / Pollen	NA
5	Andena, S.R.; Santos, E. F.; Noll, F. B.	Taxonomic diversity, niche width and similarity in the use of plant resources by bees (Hymenoptera: Anthophila) in a cerrado area	2012	SP	-21.6665	-47.6247	Qualea grandiflora	Vochysiaceae	Phalaenophily / Sphingophily	Herb, Tree	Amazon rainforest, Caatinga, Cerrado, Atlantic forest	Apis mellifera	Apidae	Bee	P	Invertebrate	Nectar / Pollen	NA
5	Andena, S.R.; Santos, E. F.; Noll, F. B.	Taxonomic diversity, niche width and similarity in the use of plant resources by bees (Hymenoptera: Anthophila) in a cerrado area	2012	SP	-21.6665	-47.6247	Qualea grandiflora	Vochysiaceae	Phalaenophily / Sphingophily	Herb, Tree	Amazon rainforest, Caatinga, Cerrado, Atlantic forest	Bombus pauloensis	Apidae	Bee	P	Invertebrate	Nectar / Pollen	NA
5	Andena, S.R.; Santos, E. F.; Noll, F. B.	Taxonomic diversity, niche width and similarity in the use of plant resources by bees (Hymenoptera: Anthophila) in a cerrado area	2012	SP	-21.6665	-47.6247	Qualea grandiflora	Vochysiaceae	Phalaenophily / Sphingophily	Herb, Tree	Amazon rainforest, Caatinga, Cerrado, Atlantic forest	Centris flavifrons	Apidae	Bee	P	Invertebrate	Nectar / Pollen	NA
5	Andena, S.R.; Santos, E. F.; Noll, F. B.	Taxonomic diversity, niche width and similarity in the use of plant resources by bees (Hymenoptera: Anthophila) in a cerrado area	2012	SP	-21.6665	-47.6247	Qualea grandiflora	Vochysiaceae	Phalaenophily / Sphingophily	Herb, Tree	Amazon rainforest, Caatinga, Cerrado, Atlantic forest	Melipona quadrifasciata	Apidae	Bee	P	Invertebrate	Nectar / Pollen	NA
5	Andena, S.R.; Santos, E. F.; Noll, F. B.	Taxonomic diversity, niche width and similarity in the use of plant resources by bees (Hymenoptera: Anthophila) in a cerrado area	2012	SP	-21.6665	-47.6247	Vochysia cinnamomea	Vochysiaceae	NA	Herb	Cerrado	Bombus pauloensis	Apidae	Bee	P	Invertebrate	Pollen	NA
5	Andena, S.R.; Santos, E. F.; Noll, F. B.	Taxonomic diversity, niche width and similarity in the use of plant resources by bees (Hymenoptera: Anthophila) in a cerrado area	2012	SP	-21.6665	-47.6247	Vochysia cinnamomea	Vochysiaceae	NA	Herb	Cerrado	Centris fuscata	Apidae	Bee	P	Invertebrate	Pollen	NA
5	Andena, S.R.; Santos, E. F.; Noll, F. B.	Taxonomic diversity, niche width and similarity in the use of plant resources by bees (Hymenoptera: Anthophila) in a cerrado area	2012	SP	-21.6665	-47.6247	Vochysia cinnamomea	Vochysiaceae	NA	Herb	Cerrado	Ceratina sp.	Apidae	Bee	P	Invertebrate	Nectar / Pollen	NA
5	Andena, S.R.; Santos, E. F.; Noll, F. B.	Taxonomic diversity, niche width and similarity in the use of plant resources by bees (Hymenoptera: Anthophila) in a cerrado area	2012	SP	-21.6665	-47.6247	Vochysia cinnamomea	Vochysiaceae	NA	Herb	Cerrado	Trigona spinipes	Apidae	Bee	P	Invertebrate	Pollen	NA
6	Aranguren, Y.; Plachno, B. J.; Stpiczynska, M.; Miranda, V. F. O.	Reproductive biology and pollination of the carnivorous Genlisea violacea (Lentibulariaceae)	2018	MG	-20.6919	-46.0505	Genlisea violacea	Lentibulariaceae	Entomophily	Herb	Cerrado, Atlantic forest	Ceratina sp.	Apidae	Bee	P	Invertebrate	Nectar	NA
6	Aranguren, Y.; Plachno, B. J.; Stpiczynska, M.; Miranda, V. F. O.	Reproductive biology and pollination of the carnivorous Genlisea violacea (Lentibulariaceae)	2018	MG	-19.819	-47.1208	Genlisea violacea	Lentibulariaceae	Entomophily	Herb	Cerrado, Atlantic forest	Lasioglossum sp.	Halictidae	Bee	P	Invertebrate	Nectar	NA
6	Aranguren, Y.; Plachno, B. J.; Stpiczynska, M.; Miranda, V. F. O.	Reproductive biology and pollination of the carnivorous Genlisea violacea (Lentibulariaceae)	2018	MG	-20.6919	-46.0505	Genlisea violacea	Lentibulariaceae	Entomophily	Herb	Cerrado, Atlantic forest	Toxomerus sp.	Syrphidae	Fly	P	Invertebrate	NA	NA
6	Aranguren, Y.; Plachno, B. J.; Stpiczynska, M.; Miranda, V. F. O.	Reproductive biology and pollination of the carnivorous Genlisea violacea (Lentibulariaceae)	2018	MG	-19.819	-47.1208	Genlisea violacea	Lentibulariaceae	Entomophily	Herb	Cerrado, Atlantic forest	Toxomerus sp.	Syrphidae	Fly	P	Invertebrate	NA	NA
6	Aranguren, Y.; Plachno, B. J.; Stpiczynska, M.; Miranda, V. F. O.	Reproductive biology and pollination of the carnivorous Genlisea violacea (Lentibulariaceae)	2018	MG	-20.6919	-46.0505	Genlisea violacea	Lentibulariaceae	Entomophily	Herb	Cerrado, Atlantic forest	NA	Hesperiidae	Butterfly	V	Invertebrate	NA	NA
6	Aranguren, Y.; Plachno, B. J.; Stpiczynska, M.; Miranda, V. F. O.	Reproductive biology and pollination of the carnivorous Genlisea violacea (Lentibulariaceae)	2018	MG	-19.819	-47.1208	Genlisea violacea	Lentibulariaceae	Entomophily	Herb	Cerrado, Atlantic forest	Trigona sp.	Apidae	Bee	V	Invertebrate	NA	NA
7	de Araujo, Fernanda Figueiredo; Araujo, Priscila de Cassia Souza; Siqueira, Estefane; Alves-dos-Santos, Isabel; Oliveira, Reisla; Doetterl, Stefan; Schlindwein, Clemens	Nocturnal bees exploit but do not pollinate flowers of a common bat-pollinated tree	2020	MG	-18.1178	-43.345	Caryocar brasiliense	Caryocaraceae	Chiropterophily	Herb, Tree, SubHerb	Amazon rainforest, Caatinga, Cerrado, Atlantic forest	Apis mellifera	Apidae	Bee	V	Invertebrate	Nectar	NA
7	de Araujo, Fernanda Figueiredo; Araujo, Priscila de Cassia Souza; Siqueira, Estefane; Alves-dos-Santos, Isabel; Oliveira, Reisla; Doetterl, Stefan; Schlindwein, Clemens	Nocturnal bees exploit but do not pollinate flowers of a common bat-pollinated tree	2020	MG	-18.1178	-43.345	Caryocar brasiliense	Caryocaraceae	Chiropterophily	Herb, Tree, SubHerb	Amazon rainforest, Caatinga, Cerrado, Atlantic forest	Bombus sp.	Apidae	Bee	V	Invertebrate	Nectar / Pollen	NA
7	de Araujo, Fernanda Figueiredo; Araujo, Priscila de Cassia Souza; Siqueira, Estefane; Alves-dos-Santos, Isabel; Oliveira, Reisla; Doetterl, Stefan; Schlindwein, Clemens	Nocturnal bees exploit but do not pollinate flowers of a common bat-pollinated tree	2020	MG	-18.1178	-43.345	Caryocar brasiliense	Caryocaraceae	Chiropterophily	Herb, Tree, SubHerb	Amazon rainforest, Caatinga, Cerrado, Atlantic forest	Megalopta aegis	Halictidae	Bee	V	Invertebrate	Nectar / Pollen	NA
7	de Araujo, Fernanda Figueiredo; Araujo, Priscila de Cassia Souza; Siqueira, Estefane; Alves-dos-Santos, Isabel; Oliveira, Reisla; Doetterl, Stefan; Schlindwein, Clemens	Nocturnal bees exploit but do not pollinate flowers of a common bat-pollinated tree	2020	MG	-18.1178	-43.345	Caryocar brasiliense	Caryocaraceae	Chiropterophily	Herb, Tree, SubHerb	Amazon rainforest, Caatinga, Cerrado, Atlantic forest	Megalopta amoena	Halictidae	Bee	V	Invertebrate	Nectar / Pollen	NA
7	de Araujo, Fernanda Figueiredo; Araujo, Priscila de Cassia Souza; Siqueira, Estefane; Alves-dos-Santos, Isabel; Oliveira, Reisla; Doetterl, Stefan; Schlindwein, Clemens	Nocturnal bees exploit but do not pollinate flowers of a common bat-pollinated tree	2020	MG	-18.1178	-43.345	Caryocar brasiliense	Caryocaraceae	Chiropterophily	Herb, Tree, SubHerb	Amazon rainforest, Caatinga, Cerrado, Atlantic forest	Plebeia sp	Apidae	Bee	V	Invertebrate	Pollen	NA
7	de Araujo, Fernanda Figueiredo; Araujo, Priscila de Cassia Souza; Siqueira, Estefane; Alves-dos-Santos, Isabel; Oliveira, Reisla; Doetterl, Stefan; Schlindwein, Clemens	Nocturnal bees exploit but do not pollinate flowers of a common bat-pollinated tree	2020	MG	-18.1178	-43.345	Caryocar brasiliense	Caryocaraceae	Chiropterophily	Herb, Tree, SubHerb	Amazon rainforest, Caatinga, Cerrado, Atlantic forest	Ptiloglossa latecalcarata	Colletidae	Bee	V	Invertebrate	Nectar / Pollen	NA
7	de Araujo, Fernanda Figueiredo; Araujo, Priscila de Cassia Souza; Siqueira, Estefane; Alves-dos-Santos, Isabel; Oliveira, Reisla; Doetterl, Stefan; Schlindwein, Clemens	Nocturnal bees exploit but do not pollinate flowers of a common bat-pollinated tree	2020	MG	-18.1178	-43.345	Caryocar brasiliense	Caryocaraceae	Chiropterophily	Herb, Tree, SubHerb	Amazon rainforest, Caatinga, Cerrado, Atlantic forest	Tetragonisca angustula	Apidae	Bee	V	Invertebrate	Pollen	NA
7	de Araujo, Fernanda Figueiredo; Araujo, Priscila de Cassia Souza; Siqueira, Estefane; Alves-dos-Santos, Isabel; Oliveira, Reisla; Doetterl, Stefan; Schlindwein, Clemens	Nocturnal bees exploit but do not pollinate flowers of a common bat-pollinated tree	2020	MG	-18.1178	-43.345	Caryocar brasiliense	Caryocaraceae	Chiropterophily	Herb, Tree, SubHerb	Amazon rainforest, Caatinga, Cerrado, Atlantic forest	Trigona sp.	Apidae	Bee	V	Invertebrate	Nectar / Pollen	NA
7	de Araujo, Fernanda Figueiredo; Araujo, Priscila de Cassia Souza; Siqueira, Estefane; Alves-dos-Santos, Isabel; Oliveira, Reisla; Doetterl, Stefan; Schlindwein, Clemens	Nocturnal bees exploit but do not pollinate flowers of a common bat-pollinated tree	2020	MG	-18.1178	-43.345	Caryocar brasiliense	Caryocaraceae	Chiropterophily	Herb, Tree, SubHerb	Amazon rainforest, Caatinga, Cerrado, Atlantic forest	Trigona spinipes	Apidae	Bee	V	Invertebrate	Nectar / Pollen	NA
7	de Araujo, Fernanda Figueiredo; Araujo, Priscila de Cassia Souza; Siqueira, Estefane; Alves-dos-Santos, Isabel; Oliveira, Reisla; Doetterl, Stefan; Schlindwein, Clemens	Nocturnal bees exploit but do not pollinate flowers of a common bat-pollinated tree	2020	MG	-18.1178	-43.345	Caryocar brasiliense	Caryocaraceae	Chiropterophily	Herb, Tree, SubHerb	Amazon rainforest, Caatinga, Cerrado, Atlantic forest	Xylocopa grisescens	Apidae	Bee	V	Invertebrate	Nectar / Pollen	NA
7	de Araujo, Fernanda Figueiredo; Araujo, Priscila de Cassia Souza; Siqueira, Estefane; Alves-dos-Santos, Isabel; Oliveira, Reisla; Doetterl, Stefan; Schlindwein, Clemens	Nocturnal bees exploit but do not pollinate flowers of a common bat-pollinated tree	2020	MG	-18.1178	-43.345	Caryocar brasiliense	Caryocaraceae	Chiropterophily	Herb, Tree, SubHerb	Amazon rainforest, Caatinga, Cerrado, Atlantic forest	Xylocopa sp.	Apidae	Bee	V	Invertebrate	Nectar / Pollen	NA
8	Araújo, Francielle Paulina de; Rocha-Filho, Léo Correia da	Special offer while stocks last: high-energy pulse of nectar caused by a massive post-fire flowering of Sinningia elatior (Gesneriaceae) in an area of Cerrado and implications for its pollination	2019	MG	-18.9833	-48.3	Sinningia elatior	Gesneriaceae	Ornithophily	Herb	Amazon rainforest, Cerrado, Atlantic forest, Pampa	Amazilia fimbriata	Trochilidae	Hummingbird	P	Vertebrate	Nectar	NA
8	Araújo, Francielle Paulina de; Rocha-Filho, Léo Correia da	Special offer while stocks last: high-energy pulse of nectar caused by a massive post-fire flowering of Sinningia elatior (Gesneriaceae) in an area of Cerrado and implications for its pollination	2019	MG	-18.9833	-48.3	Sinningia elatior	Gesneriaceae	Ornithophily	Herb	Amazon rainforest, Cerrado, Atlantic forest, Pampa	Anthracothorax nigricollis	Trochilidae	Hummingbird	P	Vertebrate	Nectar	NA
8	Araújo, Francielle Paulina de; Rocha-Filho, Léo Correia da	Special offer while stocks last: high-energy pulse of nectar caused by a massive post-fire flowering of Sinningia elatior (Gesneriaceae) in an area of Cerrado and implications for its pollination	2019	MG	-18.9833	-48.3	Sinningia elatior	Gesneriaceae	Ornithophily	Herb	Amazon rainforest, Cerrado, Atlantic forest, Pampa	Apis mellifera	Apidae	Bee	V	Invertebrate	Nectar / Pollen	NA
8	Araújo, Francielle Paulina de; Rocha-Filho, Léo Correia da	Special offer while stocks last: high-energy pulse of nectar caused by a massive post-fire flowering of Sinningia elatior (Gesneriaceae) in an area of Cerrado and implications for its pollination	2019	MG	-18.9833	-48.3	Sinningia elatior	Gesneriaceae	Ornithophily	Herb	Amazon rainforest, Cerrado, Atlantic forest, Pampa	Augochlorella ephyra	Halictidae	Bee	V	Invertebrate	Nectar	NA
8	Araújo, Francielle Paulina de; Rocha-Filho, Léo Correia da	Special offer while stocks last: high-energy pulse of nectar caused by a massive post-fire flowering of Sinningia elatior (Gesneriaceae) in an area of Cerrado and implications for its pollination	2019	MG	-18.9833	-48.3	Sinningia elatior	Gesneriaceae	Ornithophily	Herb	Amazon rainforest, Cerrado, Atlantic forest, Pampa	Bombus morio	Apidae	Bee	V	Invertebrate	Nectar	NA
8	Araújo, Francielle Paulina de; Rocha-Filho, Léo Correia da	Special offer while stocks last: high-energy pulse of nectar caused by a massive post-fire flowering of Sinningia elatior (Gesneriaceae) in an area of Cerrado and implications for its pollination	2019	MG	-18.9833	-48.3	Sinningia elatior	Gesneriaceae	Ornithophily	Herb	Amazon rainforest, Cerrado, Atlantic forest, Pampa	Camponotus crassus	Formicidae	Ant	V	Invertebrate	Nectar	NA
8	Araújo, Francielle Paulina de; Rocha-Filho, Léo Correia da	Special offer while stocks last: high-energy pulse of nectar caused by a massive post-fire flowering of Sinningia elatior (Gesneriaceae) in an area of Cerrado and implications for its pollination	2019	MG	-18.9833	-48.3	Sinningia elatior	Gesneriaceae	Ornithophily	Herb	Amazon rainforest, Cerrado, Atlantic forest, Pampa	Chlorostilbon lucidus	Trochilidae	Hummingbird	P	Vertebrate	Nectar	NA
8	Araújo, Francielle Paulina de; Rocha-Filho, Léo Correia da	Special offer while stocks last: high-energy pulse of nectar caused by a massive post-fire flowering of Sinningia elatior (Gesneriaceae) in an area of Cerrado and implications for its pollination	2019	MG	-18.9833	-48.3	Sinningia elatior	Gesneriaceae	Ornithophily	Herb	Amazon rainforest, Cerrado, Atlantic forest, Pampa	Dialictus sp.	Halictidae	Bee	V	Invertebrate	Nectar	NA
8	Araújo, Francielle Paulina de; Rocha-Filho, Léo Correia da	Special offer while stocks last: high-energy pulse of nectar caused by a massive post-fire flowering of Sinningia elatior (Gesneriaceae) in an area of Cerrado and implications for its pollination	2019	MG	-18.9833	-48.3	Sinningia elatior	Gesneriaceae	Ornithophily	Herb	Amazon rainforest, Cerrado, Atlantic forest, Pampa	Eupetomena macroura	Trochilidae	Hummingbird	P	Vertebrate	Nectar	NA
8	Araújo, Francielle Paulina de; Rocha-Filho, Léo Correia da	Special offer while stocks last: high-energy pulse of nectar caused by a massive post-fire flowering of Sinningia elatior (Gesneriaceae) in an area of Cerrado and implications for its pollination	2019	MG	-18.9833	-48.3	Sinningia elatior	Gesneriaceae	Ornithophily	Herb	Amazon rainforest, Cerrado, Atlantic forest, Pampa	Exomalopsis fulvofasciata	Apidae	Bee	V	Invertebrate	Nectar / Pollen	NA
8	Araújo, Francielle Paulina de; Rocha-Filho, Léo Correia da	Special offer while stocks last: high-energy pulse of nectar caused by a massive post-fire flowering of Sinningia elatior (Gesneriaceae) in an area of Cerrado and implications for its pollination	2019	MG	-18.9833	-48.3	Sinningia elatior	Gesneriaceae	Ornithophily	Herb	Amazon rainforest, Cerrado, Atlantic forest, Pampa	Heliomaster squamosus	Trochilidae	Hummingbird	P	Vertebrate	Nectar	NA
8	Araújo, Francielle Paulina de; Rocha-Filho, Léo Correia da	Special offer while stocks last: high-energy pulse of nectar caused by a massive post-fire flowering of Sinningia elatior (Gesneriaceae) in an area of Cerrado and implications for its pollination	2019	MG	-18.9833	-48.3	Sinningia elatior	Gesneriaceae	Ornithophily	Herb	Amazon rainforest, Cerrado, Atlantic forest, Pampa	Hylocharis chrysura	Trochilidae	Hummingbird	P	Vertebrate	Nectar	NA
8	Araújo, Francielle Paulina de; Rocha-Filho, Léo Correia da	Special offer while stocks last: high-energy pulse of nectar caused by a massive post-fire flowering of Sinningia elatior (Gesneriaceae) in an area of Cerrado and implications for its pollination	2019	MG	-18.9833	-48.3	Sinningia elatior	Gesneriaceae	Ornithophily	Herb	Amazon rainforest, Cerrado, Atlantic forest, Pampa	Lagria villosa	Tenebrionidae	Beetle	V	Invertebrate	Leaf	NA
8	Araújo, Francielle Paulina de; Rocha-Filho, Léo Correia da	Special offer while stocks last: high-energy pulse of nectar caused by a massive post-fire flowering of Sinningia elatior (Gesneriaceae) in an area of Cerrado and implications for its pollination	2019	MG	-18.9833	-48.3	Sinningia elatior	Gesneriaceae	Ornithophily	Herb	Amazon rainforest, Cerrado, Atlantic forest, Pampa	Oxaea flavescens	Andrenidae	Bee	V	Invertebrate	Nectar	NA
8	Araújo, Francielle Paulina de; Rocha-Filho, Léo Correia da	Special offer while stocks last: high-energy pulse of nectar caused by a massive post-fire flowering of Sinningia elatior (Gesneriaceae) in an area of Cerrado and implications for its pollination	2019	MG	-18.9833	-48.3	Sinningia elatior	Gesneriaceae	Ornithophily	Herb	Amazon rainforest, Cerrado, Atlantic forest, Pampa	Paratrigona lineata	Apidae	Bee	V	Invertebrate	Nectar	NA
8	Araújo, Francielle Paulina de; Rocha-Filho, Léo Correia da	Special offer while stocks last: high-energy pulse of nectar caused by a massive post-fire flowering of Sinningia elatior (Gesneriaceae) in an area of Cerrado and implications for its pollination	2019	MG	-18.9833	-48.3	Sinningia elatior	Gesneriaceae	Ornithophily	Herb	Amazon rainforest, Cerrado, Atlantic forest, Pampa	Phaethornis pretrei	Trochilidae	Hummingbird	P	Vertebrate	Nectar	NA
8	Araújo, Francielle Paulina de; Rocha-Filho, Léo Correia da	Special offer while stocks last: high-energy pulse of nectar caused by a massive post-fire flowering of Sinningia elatior (Gesneriaceae) in an area of Cerrado and implications for its pollination	2019	MG	-18.9833	-48.3	Sinningia elatior	Gesneriaceae	Ornithophily	Herb	Amazon rainforest, Cerrado, Atlantic forest, Pampa	Polybia occidentalis	Vespidae	Wasp	V	Invertebrate	Nectar	NA
8	Araújo, Francielle Paulina de; Rocha-Filho, Léo Correia da	Special offer while stocks last: high-energy pulse of nectar caused by a massive post-fire flowering of Sinningia elatior (Gesneriaceae) in an area of Cerrado and implications for its pollination	2019	MG	-18.9833	-48.3	Sinningia elatior	Gesneriaceae	Ornithophily	Herb	Amazon rainforest, Cerrado, Atlantic forest, Pampa	Polytmus guainumbi	Trochilidae	Hummingbird	P	Vertebrate	Nectar	NA
8	Araújo, Francielle Paulina de; Rocha-Filho, Léo Correia da	Special offer while stocks last: high-energy pulse of nectar caused by a massive post-fire flowering of Sinningia elatior (Gesneriaceae) in an area of Cerrado and implications for its pollination	2019	MG	-18.9833	-48.3	Sinningia elatior	Gesneriaceae	Ornithophily	Herb	Amazon rainforest, Cerrado, Atlantic forest, Pampa	Pseudaugochlora sp.	Halictidae	Bee	V	Invertebrate	Nectar	NA
8	Araújo, Francielle Paulina de; Rocha-Filho, Léo Correia da	Special offer while stocks last: high-energy pulse of nectar caused by a massive post-fire flowering of Sinningia elatior (Gesneriaceae) in an area of Cerrado and implications for its pollination	2019	MG	-18.9833	-48.3	Sinningia elatior	Gesneriaceae	Ornithophily	Herb	Amazon rainforest, Cerrado, Atlantic forest, Pampa	Synoeca surinama	Vespidae	Wasp	V	Invertebrate	Nectar	NA
8	Araújo, Francielle Paulina de; Rocha-Filho, Léo Correia da	Special offer while stocks last: high-energy pulse of nectar caused by a massive post-fire flowering of Sinningia elatior (Gesneriaceae) in an area of Cerrado and implications for its pollination	2019	MG	-18.9833	-48.3	Sinningia elatior	Gesneriaceae	Ornithophily	Herb	Amazon rainforest, Cerrado, Atlantic forest, Pampa	Trigona hyalinata	Apidae	Bee	V	Invertebrate	Nectar / Pollen	NA
8	Araújo, Francielle Paulina de; Rocha-Filho, Léo Correia da	Special offer while stocks last: high-energy pulse of nectar caused by a massive post-fire flowering of Sinningia elatior (Gesneriaceae) in an area of Cerrado and implications for its pollination	2019	MG	-18.9833	-48.3	Sinningia elatior	Gesneriaceae	Ornithophily	Herb	Amazon rainforest, Cerrado, Atlantic forest, Pampa	Trigona spinipes	Apidae	Bee	V	Invertebrate	Nectar / Pollen	NA
8	Araújo, Francielle Paulina de; Rocha-Filho, Léo Correia da	Special offer while stocks last: high-energy pulse of nectar caused by a massive post-fire flowering of Sinningia elatior (Gesneriaceae) in an area of Cerrado and implications for its pollination	2019	MG	-18.9833	-48.3	Sinningia elatior	Gesneriaceae	Ornithophily	Herb	Amazon rainforest, Cerrado, Atlantic forest, Pampa	Xylocopa hirsutissima	Apidae	Bee	V	Invertebrate	Nectar / Pollen	NA
8	Araújo, Francielle Paulina de; Rocha-Filho, Léo Correia da	Special offer while stocks last: high-energy pulse of nectar caused by a massive post-fire flowering of Sinningia elatior (Gesneriaceae) in an area of Cerrado and implications for its pollination	2019	MG	-18.9833	-48.3	Sinningia elatior	Gesneriaceae	Ornithophily	Herb	Amazon rainforest, Cerrado, Atlantic forest, Pampa	Xylocopa nogueirai	Apidae	Bee	V	Invertebrate	Nectar / Pollen	NA
9	Araújo, P. F.; Barbosa, A. A. A.; Oliveira, P. E.	Floral resources and hummingbirds on an island of flooded forest in Central Brazil	2011	MG	-18.9892	-48.3017	Costus spiralis	Costaceae	Ornithophily	Herb	Amazon rainforest, Caatinga, Cerrado, Atlantic forest, Pantanal	Colibri serrirostris	Trochilidae	Hummingbird	V	Vertebrate	Nectar	NA
9	Araújo, P. F.; Barbosa, A. A. A.; Oliveira, P. E.	Floral resources and hummingbirds on an island of flooded forest in Central Brazil	2011	MG	-18.9892	-48.3017	Costus spiralis	Costaceae	Ornithophily	Herb	Amazon rainforest, Caatinga, Cerrado, Atlantic forest, Pantanal	Eupetomena macroura	Trochilidae	Hummingbird	V	Vertebrate	Nectar	NA
9	Araújo, P. F.; Barbosa, A. A. A.; Oliveira, P. E.	Floral resources and hummingbirds on an island of flooded forest in Central Brazil	2011	MG	-18.9892	-48.3017	Costus spiralis	Costaceae	Ornithophily	Herb	Amazon rainforest, Caatinga, Cerrado, Atlantic forest, Pantanal	Phaethornis pretrei	Trochilidae	Hummingbird	V	Vertebrate	Nectar	NA
9	Araújo, P. F.; Barbosa, A. A. A.; Oliveira, P. E.	Floral resources and hummingbirds on an island of flooded forest in Central Brazil	2011	MG	-18.9892	-48.3017	Gaylussacia brasiliensis	Ericaceae	Ornithophily	Herb, Tree, SubHerb	Caatinga, Cerrado, Atlantic forest, Pampa	Amazilia fimbriata	Trochilidae	Hummingbird	V	Vertebrate	Nectar	NA
9	Araújo, P. F.; Barbosa, A. A. A.; Oliveira, P. E.	Floral resources and hummingbirds on an island of flooded forest in Central Brazil	2011	MG	-18.9892	-48.3017	Gaylussacia brasiliensis	Ericaceae	Ornithophily	Herb, Tree, SubHerb	Caatinga, Cerrado, Atlantic forest, Pampa	Chlorostilbon lucidus	Trochilidae	Hummingbird	V	Vertebrate	Nectar	NA
9	Araújo, P. F.; Barbosa, A. A. A.; Oliveira, P. E.	Floral resources and hummingbirds on an island of flooded forest in Central Brazil	2011	MG	-18.9892	-48.3017	Gaylussacia brasiliensis	Ericaceae	Ornithophily	Herb, Tree, SubHerb	Caatinga, Cerrado, Atlantic forest, Pampa	Colibri serrirostris	Trochilidae	Hummingbird	V	Vertebrate	Nectar	NA
9	Araújo, P. F.; Barbosa, A. A. A.; Oliveira, P. E.	Floral resources and hummingbirds on an island of flooded forest in Central Brazil	2011	MG	-18.9892	-48.3017	Gaylussacia brasiliensis	Ericaceae	Ornithophily	Herb, Tree, SubHerb	Caatinga, Cerrado, Atlantic forest, Pampa	Hylocharis chrysura	Trochilidae	Hummingbird	V	Vertebrate	Nectar	NA
9	Araújo, P. F.; Barbosa, A. A. A.; Oliveira, P. E.	Floral resources and hummingbirds on an island of flooded forest in Central Brazil	2011	MG	-18.9892	-48.3017	Gaylussacia brasiliensis	Ericaceae	Ornithophily	Herb, Tree, SubHerb	Caatinga, Cerrado, Atlantic forest, Pampa	Phaethornis pretrei	Trochilidae	Hummingbird	V	Vertebrate	Nectar	NA
9	Araújo, P. F.; Barbosa, A. A. A.; Oliveira, P. E.	Floral resources and hummingbirds on an island of flooded forest in Central Brazil	2011	MG	-18.9892	-48.3017	Sinningia elatior	Gesneriaceae	Ornithophily	Herb	Amazon rainforest, Cerrado, Atlantic forest, Pampa	Amazilia fimbriata	Trochilidae	Hummingbird	V	Vertebrate	Nectar	NA
9	Araújo, P. F.; Barbosa, A. A. A.; Oliveira, P. E.	Floral resources and hummingbirds on an island of flooded forest in Central Brazil	2011	MG	-18.9892	-48.3017	Sinningia elatior	Gesneriaceae	Ornithophily	Herb	Amazon rainforest, Cerrado, Atlantic forest, Pampa	Colibri serrirostris	Trochilidae	Hummingbird	V	Vertebrate	Nectar	NA
9	Araújo, P. F.; Barbosa, A. A. A.; Oliveira, P. E.	Floral resources and hummingbirds on an island of flooded forest in Central Brazil	2011	MG	-18.9892	-48.3017	Sinningia elatior	Gesneriaceae	Ornithophily	Herb	Amazon rainforest, Cerrado, Atlantic forest, Pampa	Eupetomena macroura	Trochilidae	Hummingbird	V	Vertebrate	Nectar	NA
9	Araújo, P. F.; Barbosa, A. A. A.; Oliveira, P. E.	Floral resources and hummingbirds on an island of flooded forest in Central Brazil	2011	MG	-18.9892	-48.3017	Sinningia elatior	Gesneriaceae	Ornithophily	Herb	Amazon rainforest, Cerrado, Atlantic forest, Pampa	Hylocharis chrysura	Trochilidae	Hummingbird	V	Vertebrate	Nectar	NA
9	Araújo, P. F.; Barbosa, A. A. A.; Oliveira, P. E.	Floral resources and hummingbirds on an island of flooded forest in Central Brazil	2011	MG	-18.9892	-48.3017	Sinningia elatior	Gesneriaceae	Ornithophily	Herb	Amazon rainforest, Cerrado, Atlantic forest, Pampa	Phaethornis pretrei	Trochilidae	Hummingbird	V	Vertebrate	Nectar	NA
9	Araújo, P. F.; Barbosa, A. A. A.; Oliveira, P. E.	Floral resources and hummingbirds on an island of flooded forest in Central Brazil	2011	MG	-18.9892	-48.3017	Psychotria poeppigiana	Rubiaceae	Ornithophily	Herb	Amazon rainforest, Cerrado, Atlantic forest, Pantanal	Amazilia fimbriata	Trochilidae	Hummingbird	V	Vertebrate	Nectar	NA
9	Araújo, P. F.; Barbosa, A. A. A.; Oliveira, P. E.	Floral resources and hummingbirds on an island of flooded forest in Central Brazil	2011	MG	-18.9892	-48.3017	Psychotria poeppigiana	Rubiaceae	Ornithophily	Herb	Amazon rainforest, Cerrado, Atlantic forest, Pantanal	Chlorostilbon lucidus	Trochilidae	Hummingbird	V	Vertebrate	Nectar	NA
9	Araújo, P. F.; Barbosa, A. A. A.; Oliveira, P. E.	Floral resources and hummingbirds on an island of flooded forest in Central Brazil	2011	MG	-18.9892	-48.3017	Psychotria poeppigiana	Rubiaceae	Ornithophily	Herb	Amazon rainforest, Cerrado, Atlantic forest, Pantanal	Phaethornis pretrei	Trochilidae	Hummingbird	V	Vertebrate	Nectar	NA
9	Araújo, P. F.; Barbosa, A. A. A.; Oliveira, P. E.	Floral resources and hummingbirds on an island of flooded forest in Central Brazil	2011	MG	-18.9892	-48.3017	Cestrum schlechtendalii	Solanaceae	NA	Herb, Tree	Amazon rainforest, Cerrado, Atlantic forest	Chlorostilbon lucidus	Trochilidae	Hummingbird	V	Vertebrate	Nectar	NA
10	de Araujo, Francielle Paulina; Hoffmann, Diego; Sazima, Marlies	The planalto hermit, Phaethornis pretrei - a key species in a Neotropical savanna community in Central Brazil	2018	MG	-22.0602	-46.4743	Dicliptera squarrosa	Acanthaceae	NA	Herb	Cerrado, Atlantic forest, Pampa	Phaethornis pretrei	Trochilidae	Hummingbird	P	Vertebrate	Nectar	NA
10	de Araujo, Francielle Paulina; Hoffmann, Diego; Sazima, Marlies	The planalto hermit, Phaethornis pretrei - a key species in a Neotropical savanna community in Central Brazil	2018	MG	-22.0602	-46.4743	Geissomeria longiflora	Acanthaceae	Ornithophily	Herb	Amazon rainforest, Cerrado, Atlantic forest	Phaethornis pretrei	Trochilidae	Hummingbird	P	Vertebrate	Nectar	NA
10	de Araujo, Francielle Paulina; Hoffmann, Diego; Sazima, Marlies	The planalto hermit, Phaethornis pretrei - a key species in a Neotropical savanna community in Central Brazil	2018	MG	-22.0602	-46.4743	Ruellia brevifolia	Acanthaceae	Ornithophily	SubHerb	Amazon rainforest, Cerrado, Atlantic forest	Phaethornis pretrei	Trochilidae	Hummingbird	P	Vertebrate	Nectar	NA
10	de Araujo, Francielle Paulina; Hoffmann, Diego; Sazima, Marlies	The planalto hermit, Phaethornis pretrei - a key species in a Neotropical savanna community in Central Brazil	2018	MG	-22.0602	-46.4743	Ruellia brevifolia	Acanthaceae	Ornithophily	SubHerb	Amazon rainforest, Cerrado, Atlantic forest	Phaethornis pretrei	Trochilidae	Hummingbird	P	Vertebrate	Nectar	NA
10	de Araujo, Francielle Paulina; Hoffmann, Diego; Sazima, Marlies	The planalto hermit, Phaethornis pretrei - a key species in a Neotropical savanna community in Central Brazil	2018	MG	-22.0602	-46.4743	Mandevilla hirsuta	Apocynaceae	Ornithophily	Vine	Amazon rainforest, Caatinga, Cerrado, Atlantic forest	Phaethornis pretrei	Trochilidae	Hummingbird	P	Vertebrate	Nectar	NA
10	de Araujo, Francielle Paulina; Hoffmann, Diego; Sazima, Marlies	The planalto hermit, Phaethornis pretrei - a key species in a Neotropical savanna community in Central Brazil	2018	MG	-22.0602	-46.4743	Zeyheria montana	Bignoniaceae	Ornithophily	Tree	Amazon rainforest, Caatinga, Cerrado, Atlantic forest	Phaethornis pretrei	Trochilidae	Hummingbird	P	Vertebrate	Nectar	NA
10	de Araujo, Francielle Paulina; Hoffmann, Diego; Sazima, Marlies	The planalto hermit, Phaethornis pretrei - a key species in a Neotropical savanna community in Central Brazil	2018	MG	-22.0602	-46.4743	Canna indica	Cannaceae	Ornithophily	Herb	Amazon rainforest, Caatinga, Cerrado, Atlantic forest, Pampa, Pantanal	Phaethornis pretrei	Trochilidae	Hummingbird	P	Vertebrate	Nectar	NA
10	de Araujo, Francielle Paulina; Hoffmann, Diego; Sazima, Marlies	The planalto hermit, Phaethornis pretrei - a key species in a Neotropical savanna community in Central Brazil	2018	MG	-22.0602	-46.4743	Costus spiralis	Costaceae	Ornithophily	Herb	Amazon rainforest, Caatinga, Cerrado, Atlantic forest, Pantanal	Phaethornis pretrei	Trochilidae	Hummingbird	P	Vertebrate	Nectar	NA
10	de Araujo, Francielle Paulina; Hoffmann, Diego; Sazima, Marlies	The planalto hermit, Phaethornis pretrei - a key species in a Neotropical savanna community in Central Brazil	2018	MG	-22.0602	-46.4743	Inga vera	Fabaceae	Phalaenophily / Sphingophily / Chiropterophily	Tree	Amazon rainforest, Cerrado, Atlantic forest, Pampa, Pantanal	Phaethornis pretrei	Trochilidae	Hummingbird	P	Vertebrate	Nectar	NA
10	de Araujo, Francielle Paulina; Hoffmann, Diego; Sazima, Marlies	The planalto hermit, Phaethornis pretrei - a key species in a Neotropical savanna community in Central Brazil	2018	MG	-22.0602	-46.4743	Cuphea melvilla	Lythraceae	Ornithophily	SubHerb	Amazon rainforest, Cerrado, Atlantic forest	Phaethornis pretrei	Trochilidae	Hummingbird	P	Vertebrate	Nectar	NA
10	de Araujo, Francielle Paulina; Hoffmann, Diego; Sazima, Marlies	The planalto hermit, Phaethornis pretrei - a key species in a Neotropical savanna community in Central Brazil	2018	MG	-22.0602	-46.4743	Luehea grandiflora	Malvaceae	Chiropterophily	Tree	Amazon rainforest, Caatinga, Cerrado, Atlantic forest, Pantanal	Phaethornis pretrei	Trochilidae	Hummingbird	P	Vertebrate	Nectar	NA
10	de Araujo, Francielle Paulina; Hoffmann, Diego; Sazima, Marlies	The planalto hermit, Phaethornis pretrei - a key species in a Neotropical savanna community in Central Brazil	2018	MG	-22.0602	-46.4743	Manettia cordifolia	Rubiaceae	Ornithophily	Herb, Tree, Vine	Amazon rainforest, Caatinga, Cerrado, Atlantic forest, Pampa, Pantanal	Phaethornis pretrei	Trochilidae	Hummingbird	P	Vertebrate	Nectar	NA
11	Araujo F. P., Sazima M., Oliveira P. E.	The assembly of plants used as nectar sources by hummingbirds in a Cerrado area of Central Brazil	2013	MG	-19.1706	-48.3989	Dicliptera squarrosa	Acanthaceae	Ornithophily	Herb	Cerrado, Atlantic forest, Pampa	Phaethornis pretrei	Trochilidae	Hummingbird	V	Vertebrate	Nectar	NA
11	Araujo F. P., Sazima M., Oliveira P. E.	The assembly of plants used as nectar sources by hummingbirds in a Cerrado area of Central Brazil	2013	MG	-19.1706	-48.3989	Geissomeria longiflora	Acanthaceae	Ornithophily	Herb, SubHerb	Amazon rainforest, Cerrado, Atlantic forest	Phaethornis pretrei	Trochilidae	Hummingbird	V	Vertebrate	Nectar	NA
11	Araujo F. P., Sazima M., Oliveira P. E.	The assembly of plants used as nectar sources by hummingbirds in a Cerrado area of Central Brazil	2013	MG	-19.1706	-48.3989	Ruellia brevifolia	Acanthaceae	Ornithophily	SubHerb	Amazon rainforest, Cerrado, Atlantic forest	Phaethornis pretrei	Trochilidae	Hummingbird	V	Vertebrate	Nectar	NA
11	Araujo F. P., Sazima M., Oliveira P. E.	The assembly of plants used as nectar sources by hummingbirds in a Cerrado area of Central Brazil	2013	MG	-19.1706	-48.3989	Ruellia brevifolia	Acanthaceae	Ornithophily	SubHerb	Amazon rainforest, Cerrado, Atlantic forest	Thalurania furcata	Trochilidae	Hummingbird	V	Vertebrate	Nectar	NA
11	Araujo F. P., Sazima M., Oliveira P. E.	The assembly of plants used as nectar sources by hummingbirds in a Cerrado area of Central Brazil	2013	MG	-19.1706	-48.3989	Mandevilla hirsuta	Apocynaceae	Ornithophily	Vine	Amazon rainforest, Caatinga, Cerrado, Atlantic forest	Chlorostilbon lucidus	Trochilidae	Hummingbird	V	Vertebrate	Nectar	NA
11	Araujo F. P., Sazima M., Oliveira P. E.	The assembly of plants used as nectar sources by hummingbirds in a Cerrado area of Central Brazil	2013	MG	-19.1706	-48.3989	Mandevilla hirsuta	Apocynaceae	Ornithophily	Vine	Amazon rainforest, Caatinga, Cerrado, Atlantic forest	Phaethornis pretrei	Trochilidae	Hummingbird	V	Vertebrate	Nectar	NA
11	Araujo F. P., Sazima M., Oliveira P. E.	The assembly of plants used as nectar sources by hummingbirds in a Cerrado area of Central Brazil	2013	MG	-19.1706	-48.3989	Prestonia coalita	Apocynaceae	Melittophily	Vine	Amazon rainforest, Caatinga, Cerrado, Atlantic forest	Thalurania furcata	Trochilidae	Hummingbird	V	Vertebrate	NA	NA
11	Araujo F. P., Sazima M., Oliveira P. E.	The assembly of plants used as nectar sources by hummingbirds in a Cerrado area of Central Brazil	2013	MG	-19.1706	-48.3989	Zeyheria montana	Bignoniaceae	Ornithophily	Herb, Tree	Amazon rainforest, Caatinga, Cerrado, Atlantic forest	Amazilia fimbriata	Trochilidae	Hummingbird	V	Vertebrate	Nectar	NA
11	Araujo F. P., Sazima M., Oliveira P. E.	The assembly of plants used as nectar sources by hummingbirds in a Cerrado area of Central Brazil	2013	MG	-19.1706	-48.3989	Zeyheria montana	Bignoniaceae	Ornithophily	Herb, Tree	Amazon rainforest, Caatinga, Cerrado, Atlantic forest	Phaethornis pretrei	Trochilidae	Hummingbird	V	Vertebrate	Nectar	NA
11	Araujo F. P., Sazima M., Oliveira P. E.	The assembly of plants used as nectar sources by hummingbirds in a Cerrado area of Central Brazil	2013	MG	-19.1706	-48.3989	Ananas ananassoides	Bromeliaceae	Ornithophily	Herb	Amazon rainforest, Caatinga, Cerrado, Atlantic forest	Amazilia fimbriata	Trochilidae	Hummingbird	V	Vertebrate	Nectar	NA
11	Araujo F. P., Sazima M., Oliveira P. E.	The assembly of plants used as nectar sources by hummingbirds in a Cerrado area of Central Brazil	2013	MG	-19.1706	-48.3989	Dyckia leptostachya	Bromeliaceae	Ornithophily	Herb, Succulent plant	Cerrado, Pantanal	Chlorostilbon lucidus	Trochilidae	Hummingbird	V	Vertebrate	Nectar	NA
11	Araujo F. P., Sazima M., Oliveira P. E.	The assembly of plants used as nectar sources by hummingbirds in a Cerrado area of Central Brazil	2013	MG	-19.1706	-48.3989	Canna indica	Canaceae	Ornithophily	Herb	Amazon rainforest, Caatinga, Cerrado, Atlantic forest, Pampa, Pantanal	Heliomaster squamosus	Trochilidae	Hummingbird	V	Vertebrate	Nectar	NA
11	Araujo F. P., Sazima M., Oliveira P. E.	The assembly of plants used as nectar sources by hummingbirds in a Cerrado area of Central Brazil	2013	MG	-19.1706	-48.3989	Canna indica	Canaceae	Ornithophily	Herb	Amazon rainforest, Caatinga, Cerrado, Atlantic forest, Pampa, Pantanal	Phaethornis pretrei	Trochilidae	Hummingbird	V	Vertebrate	Nectar	NA
11	Araujo F. P., Sazima M., Oliveira P. E.	The assembly of plants used as nectar sources by hummingbirds in a Cerrado area of Central Brazil	2013	MG	-19.1706	-48.3989	Canna indica	Canaceae	Ornithophily	Herb	Amazon rainforest, Caatinga, Cerrado, Atlantic forest, Pampa, Pantanal	Thalurania furcata	Trochilidae	Hummingbird	V	Vertebrate	Nectar	NA
11	Araujo F. P., Sazima M., Oliveira P. E.	The assembly of plants used as nectar sources by hummingbirds in a Cerrado area of Central Brazil	2013	MG	-19.1706	-48.3989	Caryocar brasiliense	Caryocaraceae	Chiropterophily	Herb, Tree, SubHerb	Amazon rainforest, Caatinga, Cerrado, Atlantic forest	Phaethornis pretrei	Trochilidae	Hummingbird	V	Vertebrate	Nectar	NA
11	Araujo F. P., Sazima M., Oliveira P. E.	The assembly of plants used as nectar sources by hummingbirds in a Cerrado area of Central Brazil	2013	MG	-19.1706	-48.3989	Costus spiralis	Costaceae	Ornithophily	Herb	Amazon rainforest, Caatinga, Cerrado, Atlantic forest, Pantanal	Heliomaster squamosus	Trochilidae	Hummingbird	V	Vertebrate	Nectar	NA
11	Araujo F. P., Sazima M., Oliveira P. E.	The assembly of plants used as nectar sources by hummingbirds in a Cerrado area of Central Brazil	2013	MG	-19.1706	-48.3989	Costus spiralis	Costaceae	Ornithophily	Herb	Amazon rainforest, Caatinga, Cerrado, Atlantic forest, Pantanal	Phaethornis pretrei	Trochilidae	Hummingbird	V	Vertebrate	Nectar	NA
11	Araujo F. P., Sazima M., Oliveira P. E.	The assembly of plants used as nectar sources by hummingbirds in a Cerrado area of Central Brazil	2013	MG	-19.1706	-48.3989	Bauhinia brevipes	Fabaceae	Chiropterophily	Herb	Amazon rainforest, Caatinga, Cerrado	Phaethornis pretrei	Trochilidae	Hummingbird	V	Vertebrate	Nectar	NA
11	Araujo F. P., Sazima M., Oliveira P. E.	The assembly of plants used as nectar sources by hummingbirds in a Cerrado area of Central Brazil	2013	MG	-19.1706	-48.3989	Bauhinia rufa	Fabaceae	Chiropterophily	Herb, Tree, SubHerb	Cerrado	Phaethornis pretrei	Trochilidae	Hummingbird	V	Vertebrate	Nectar	NA
11	Araujo F. P., Sazima M., Oliveira P. E.	The assembly of plants used as nectar sources by hummingbirds in a Cerrado area of Central Brazil	2013	MG	-19.1706	-48.3989	Bauhinia rufa	Fabaceae	Chiropterophily	Herb, Tree, SubHerb	Cerrado	Thalurania furcata	Trochilidae	Hummingbird	V	Vertebrate	Nectar	NA
11	Araujo F. P., Sazima M., Oliveira P. E.	The assembly of plants used as nectar sources by hummingbirds in a Cerrado area of Central Brazil	2013	MG	-19.1706	-48.3989	Bauhinia ungulata	Fabaceae	Chiropterophily	Herb, Tree, SubHerb	Amazon rainforest, Cerrado, Atlantic forest	Amazilia fimbriata	Trochilidae	Hummingbird	V	Vertebrate	Nectar	NA
11	Araujo F. P., Sazima M., Oliveira P. E.	The assembly of plants used as nectar sources by hummingbirds in a Cerrado area of Central Brazil	2013	MG	-19.1706	-48.3989	Bauhinia ungulata	Fabaceae	Chiropterophily	Herb, Tree, SubHerb	Amazon rainforest, Cerrado, Atlantic forest	Chlorostilbon lucidus	Trochilidae	Hummingbird	V	Vertebrate	Nectar	NA
11	Araujo F. P., Sazima M., Oliveira P. E.	The assembly of plants used as nectar sources by hummingbirds in a Cerrado area of Central Brazil	2013	MG	-19.1706	-48.3989	Bauhinia ungulata	Fabaceae	Chiropterophily	Herb, Tree, SubHerb	Amazon rainforest, Cerrado, Atlantic forest	Eupetomena macroura	Trochilidae	Hummingbird	V	Vertebrate	Nectar	NA
11	Araujo F. P., Sazima M., Oliveira P. E.	The assembly of plants used as nectar sources by hummingbirds in a Cerrado area of Central Brazil	2013	MG	-19.1706	-48.3989	Bauhinia ungulata	Fabaceae	Chiropterophily	Herb, Tree, SubHerb	Amazon rainforest, Cerrado, Atlantic forest	Phaethornis pretrei	Trochilidae	Hummingbird	V	Vertebrate	Nectar	NA
11	Araujo F. P., Sazima M., Oliveira P. E.	The assembly of plants used as nectar sources by hummingbirds in a Cerrado area of Central Brazil	2013	MG	-19.1706	-48.3989	Bauhinia ungulata	Fabaceae	Chiropterophily	Herb, Tree, SubHerb	Amazon rainforest, Cerrado, Atlantic forest	Thalurania furcata	Trochilidae	Hummingbird	V	Vertebrate	Nectar	NA
11	Araujo F. P., Sazima M., Oliveira P. E.	The assembly of plants used as nectar sources by hummingbirds in a Cerrado area of Central Brazil	2013	MG	-19.1706	-48.3989	Bowdichia virgilioides	Fabaceae	Melittophily	Herb, Tree	Amazon rainforest, Caatinga, Cerrado, Atlantic forest, Pantanal	Amazilia fimbriata	Trochilidae	Hummingbird	V	Vertebrate	Nectar	NA
11	Araujo F. P., Sazima M., Oliveira P. E.	The assembly of plants used as nectar sources by hummingbirds in a Cerrado area of Central Brazil	2013	MG	-19.1706	-48.3989	Bowdichia virgilioides	Fabaceae	Melittophily	Herb, Tree	Amazon rainforest, Caatinga, Cerrado, Atlantic forest, Pantanal	Chlorostilbon lucidus	Trochilidae	Hummingbird	V	Vertebrate	Nectar	NA
11	Araujo F. P., Sazima M., Oliveira P. E.	The assembly of plants used as nectar sources by hummingbirds in a Cerrado area of Central Brazil	2013	MG	-19.1706	-48.3989	Camptosema coriaceum	Fabaceae	Ornithophily	Herb, Vine	Caatinga, Cerrado, Atlantic forest	Amazilia fimbriata	Trochilidae	Hummingbird	V	Vertebrate	Nectar	NA
11	Araujo F. P., Sazima M., Oliveira P. E.	The assembly of plants used as nectar sources by hummingbirds in a Cerrado area of Central Brazil	2013	MG	-19.1706	-48.3989	Deguelia hatschbachii	Fabaceae	Melittophily	Tree	Atlantic forest	Thalurania furcata	Trochilidae	Hummingbird	V	Vertebrate	Nectar	NA
11	Araujo F. P., Sazima M., Oliveira P. E.	The assembly of plants used as nectar sources by hummingbirds in a Cerrado area of Central Brazil	2013	MG	-19.1706	-48.3989	Inga vera	Fabaceae	Phalaenophily / Sphingophily / Chiropterophily	Tree	Amazon rainforest, Cerrado, Atlantic forest, Pampa, Pantanal	Chlorostilbon lucidus	Trochilidae	Hummingbird	V	Vertebrate	Nectar	NA
11	Araujo F. P., Sazima M., Oliveira P. E.	The assembly of plants used as nectar sources by hummingbirds in a Cerrado area of Central Brazil	2013	MG	-19.1706	-48.3989	Inga vera	Fabaceae	Phalaenophily / Sphingophily / Chiropterophily	Tree	Amazon rainforest, Cerrado, Atlantic forest, Pampa, Pantanal	Eupetomena macroura	Trochilidae	Hummingbird	V	Vertebrate	Nectar	NA
11	Araujo F. P., Sazima M., Oliveira P. E.	The assembly of plants used as nectar sources by hummingbirds in a Cerrado area of Central Brazil	2013	MG	-19.1706	-48.3989	Inga vera	Fabaceae	Phalaenophily / Sphingophily / Chiropterophily	Tree	Amazon rainforest, Cerrado, Atlantic forest, Pampa, Pantanal	Phaethornis pretrei	Trochilidae	Hummingbird	V	Vertebrate	Nectar	NA
11	Araujo F. P., Sazima M., Oliveira P. E.	The assembly of plants used as nectar sources by hummingbirds in a Cerrado area of Central Brazil	2013	MG	-19.1706	-48.3989	Inga vera	Fabaceae	Phalaenophily / Sphingophily / Chiropterophily	Tree	Amazon rainforest, Cerrado, Atlantic forest, Pampa, Pantanal	Thalurania furcata	Trochilidae	Hummingbird	V	Vertebrate	Nectar	NA
11	Araujo F. P., Sazima M., Oliveira P. E.	The assembly of plants used as nectar sources by hummingbirds in a Cerrado area of Central Brazil	2013	MG	-19.1706	-48.3989	Sinningia elatior	Gesneriaceae	Ornithophily	Herb	Amazon rainforest, Cerrado, Atlantic forest, Pampa	Colibri serrirostris	Trochilidae	Hummingbird	V	Vertebrate	Nectar	NA
11	Araujo F. P., Sazima M., Oliveira P. E.	The assembly of plants used as nectar sources by hummingbirds in a Cerrado area of Central Brazil	2013	MG	-19.1706	-48.3989	Sinningia elatior	Gesneriaceae	Ornithophily	Herb	Amazon rainforest, Cerrado, Atlantic forest, Pampa	Eupetomena macroura	Trochilidae	Hummingbird	V	Vertebrate	Nectar	NA
11	Araujo F. P., Sazima M., Oliveira P. E.	The assembly of plants used as nectar sources by hummingbirds in a Cerrado area of Central Brazil	2013	MG	-19.1706	-48.3989	Sinningia elatior	Gesneriaceae	Ornithophily	Herb	Amazon rainforest, Cerrado, Atlantic forest, Pampa	Phaethornis pretrei	Trochilidae	Hummingbird	V	Vertebrate	Nectar	NA
11	Araujo F. P., Sazima M., Oliveira P. E.	The assembly of plants used as nectar sources by hummingbirds in a Cerrado area of Central Brazil	2013	MG	-19.1706	-48.3989	Heliconia psittacorum	Heliconiaceae	Ornithophily	Herb	Amazon rainforest, Caatinga, Cerrado, Atlantic forest, Pantanal	Amazilia fimbriata	Trochilidae	Hummingbird	V	Vertebrate	Nectar	NA
11	Araujo F. P., Sazima M., Oliveira P. E.	The assembly of plants used as nectar sources by hummingbirds in a Cerrado area of Central Brazil	2013	MG	-19.1706	-48.3989	Heliconia psittacorum	Heliconiaceae	Ornithophily	Herb	Amazon rainforest, Caatinga, Cerrado, Atlantic forest, Pantanal	Chlorostilbon lucidus	Trochilidae	Hummingbird	V	Vertebrate	Nectar	NA
11	Araujo F. P., Sazima M., Oliveira P. E.	The assembly of plants used as nectar sources by hummingbirds in a Cerrado area of Central Brazil	2013	MG	-19.1706	-48.3989	Heliconia psittacorum	Heliconiaceae	Ornithophily	Herb	Amazon rainforest, Caatinga, Cerrado, Atlantic forest, Pantanal	Eupetomena macroura	Trochilidae	Hummingbird	V	Vertebrate	Nectar	NA
11	Araujo F. P., Sazima M., Oliveira P. E.	The assembly of plants used as nectar sources by hummingbirds in a Cerrado area of Central Brazil	2013	MG	-19.1706	-48.3989	Heliconia psittacorum	Heliconiaceae	Ornithophily	Herb	Amazon rainforest, Caatinga, Cerrado, Atlantic forest, Pantanal	Phaethornis pretrei	Trochilidae	Hummingbird	V	Vertebrate	Nectar	NA
11	Araujo F. P., Sazima M., Oliveira P. E.	The assembly of plants used as nectar sources by hummingbirds in a Cerrado area of Central Brazil	2013	MG	-19.1706	-48.3989	Heliconia psittacorum	Heliconiaceae	Ornithophily	Herb	Amazon rainforest, Caatinga, Cerrado, Atlantic forest, Pantanal	Thalurania furcata	Trochilidae	Hummingbird	V	Vertebrate	Nectar	NA
11	Araujo F. P., Sazima M., Oliveira P. E.	The assembly of plants used as nectar sources by hummingbirds in a Cerrado area of Central Brazil	2013	MG	-19.1706	-48.3989	Salvia scabrida	Lamiaceae	Ornithophily	Herb, SubHerb	Cerrado, Atlantic forest	Phaethornis pretrei	Trochilidae	Hummingbird	V	Vertebrate	Nectar	NA
11	Araujo F. P., Sazima M., Oliveira P. E.	The assembly of plants used as nectar sources by hummingbirds in a Cerrado area of Central Brazil	2013	MG	-19.1706	-48.3989	Cuphea melvilla	Lythraceae	Ornithophily	SubHerb	Amazon rainforest, Cerrado, Atlantic forest	Amazilia fimbriata	Trochilidae	Hummingbird	V	Vertebrate	Nectar	NA
11	Araujo F. P., Sazima M., Oliveira P. E.	The assembly of plants used as nectar sources by hummingbirds in a Cerrado area of Central Brazil	2013	MG	-19.1706	-48.3989	Cuphea melvilla	Lythraceae	Ornithophily	SubHerb	Amazon rainforest, Cerrado, Atlantic forest	Chlorostilbon lucidus	Trochilidae	Hummingbird	V	Vertebrate	Nectar	NA
11	Araujo F. P., Sazima M., Oliveira P. E.	The assembly of plants used as nectar sources by hummingbirds in a Cerrado area of Central Brazil	2013	MG	-19.1706	-48.3989	Cuphea melvilla	Lythraceae	Ornithophily	SubHerb	Amazon rainforest, Cerrado, Atlantic forest	Phaethornis pretrei	Trochilidae	Hummingbird	V	Vertebrate	Nectar	NA
11	Araujo F. P., Sazima M., Oliveira P. E.	The assembly of plants used as nectar sources by hummingbirds in a Cerrado area of Central Brazil	2013	MG	-19.1706	-48.3989	Cuphea melvilla	Lythraceae	Ornithophily	SubHerb	Amazon rainforest, Cerrado, Atlantic forest	Thalurania furcata	Trochilidae	Hummingbird	V	Vertebrate	Nectar	NA
11	Araujo F. P., Sazima M., Oliveira P. E.	The assembly of plants used as nectar sources by hummingbirds in a Cerrado area of Central Brazil	2013	MG	-19.1706	-48.3989	Helicteres brevispira	Malvaceae	Ornithophily	Herb, Tree	Amazon rainforest, Caatinga, Cerrado, Atlantic forest, Pantanal	Amazilia fimbriata	Trochilidae	Hummingbird	V	Vertebrate	Nectar	NA
11	Araujo F. P., Sazima M., Oliveira P. E.	The assembly of plants used as nectar sources by hummingbirds in a Cerrado area of Central Brazil	2013	MG	-19.1706	-48.3989	Helicteres brevispira	Malvaceae	Ornithophily	Herb, Tree	Amazon rainforest, Caatinga, Cerrado, Atlantic forest, Pantanal	Chlorostilbon lucidus	Trochilidae	Hummingbird	V	Vertebrate	Nectar	NA
11	Araujo F. P., Sazima M., Oliveira P. E.	The assembly of plants used as nectar sources by hummingbirds in a Cerrado area of Central Brazil	2013	MG	-19.1706	-48.3989	Helicteres brevispira	Malvaceae	Ornithophily	Herb, Tree	Amazon rainforest, Caatinga, Cerrado, Atlantic forest, Pantanal	Eupetomena macroura	Trochilidae	Hummingbird	V	Vertebrate	Nectar	NA
11	Araujo F. P., Sazima M., Oliveira P. E.	The assembly of plants used as nectar sources by hummingbirds in a Cerrado area of Central Brazil	2013	MG	-19.1706	-48.3989	Helicteres brevispira	Malvaceae	Ornithophily	Herb, Tree	Amazon rainforest, Caatinga, Cerrado, Atlantic forest, Pantanal	Lophornis magnificus	Trochilidae	Hummingbird	V	Vertebrate	Nectar	NA
11	Araujo F. P., Sazima M., Oliveira P. E.	The assembly of plants used as nectar sources by hummingbirds in a Cerrado area of Central Brazil	2013	MG	-19.1706	-48.3989	Helicteres brevispira	Malvaceae	Ornithophily	Herb, Tree	Amazon rainforest, Caatinga, Cerrado, Atlantic forest, Pantanal	Phaethornis pretrei	Trochilidae	Hummingbird	V	Vertebrate	Nectar	NA
11	Araujo F. P., Sazima M., Oliveira P. E.	The assembly of plants used as nectar sources by hummingbirds in a Cerrado area of Central Brazil	2013	MG	-19.1706	-48.3989	Helicteres brevispira	Malvaceae	Ornithophily	Herb, Tree	Amazon rainforest, Caatinga, Cerrado, Atlantic forest, Pantanal	Thalurania furcata	Trochilidae	Hummingbird	V	Vertebrate	Nectar	NA
11	Araujo F. P., Sazima M., Oliveira P. E.	The assembly of plants used as nectar sources by hummingbirds in a Cerrado area of Central Brazil	2013	MG	-19.1706	-48.3989	Helicteres sacarolha	Malvaceae	Ornithophily	SubHerb	Cerrado	Phaethornis pretrei	Trochilidae	Hummingbird	V	Vertebrate	Nectar	NA
11	Araujo F. P., Sazima M., Oliveira P. E.	The assembly of plants used as nectar sources by hummingbirds in a Cerrado area of Central Brazil	2013	MG	-19.1706	-48.3989	Luehea grandiflora	Malvaceae	Chiropterophily	Tree	Amazon rainforest, Caatinga, Cerrado, Atlantic forest, Pantanal	Phaethornis pretrei	Trochilidae	Hummingbird	V	Vertebrate	Nectar	NA
11	Araujo F. P., Sazima M., Oliveira P. E.	The assembly of plants used as nectar sources by hummingbirds in a Cerrado area of Central Brazil	2013	MG	-19.1706	-48.3989	Luehea grandiflora	Malvaceae	Chiropterophily	Tree	Amazon rainforest, Caatinga, Cerrado, Atlantic forest, Pantanal	Thalurania furcata	Trochilidae	Hummingbird	V	Vertebrate	Nectar	NA
11	Araujo F. P., Sazima M., Oliveira P. E.	The assembly of plants used as nectar sources by hummingbirds in a Cerrado area of Central Brazil	2013	MG	-19.1706	-48.3989	Faramea cyanea	Rubiaceae	Melittophily	Herb, Tree	Atlantic forest	Thalurania furcata	Trochilidae	Hummingbird	V	Vertebrate	Nectar	NA
11	Araujo F. P., Sazima M., Oliveira P. E.	The assembly of plants used as nectar sources by hummingbirds in a Cerrado area of Central Brazil	2013	MG	-19.1706	-48.3989	Manettia cordifolia	Rubiaceae	Ornithophily	Vine	Amazon rainforest, Caatinga, Cerrado, Atlantic forest	Phaethornis pretrei	Trochilidae	Hummingbird	V	Vertebrate	Nectar	NA
11	Araujo F. P., Sazima M., Oliveira P. E.	The assembly of plants used as nectar sources by hummingbirds in a Cerrado area of Central Brazil	2013	MG	-19.1706	-48.3989	Manettia cordifolia	Rubiaceae	Ornithophily	Vine	Amazon rainforest, Caatinga, Cerrado, Atlantic forest	Thalurania furcata	Trochilidae	Hummingbird	V	Vertebrate	Nectar	NA
11	Araujo F. P., Sazima M., Oliveira P. E.	The assembly of plants used as nectar sources by hummingbirds in a Cerrado area of Central Brazil	2013	MG	-19.1706	-48.3989	Palicourea rigida	Rubiaceae	Ornithophily	Herb, SubHerb	Amazon rainforest, Caatinga, Cerrado, Atlantic forest, Pampa	Eupetomena macroura	Trochilidae	Hummingbird	V	Vertebrate	Nectar	NA
11	Araujo F. P., Sazima M., Oliveira P. E.	The assembly of plants used as nectar sources by hummingbirds in a Cerrado area of Central Brazil	2013	MG	-19.1706	-48.3989	Palicourea rigida	Rubiaceae	Ornithophily	Herb, SubHerb	Amazon rainforest, Caatinga, Cerrado, Atlantic forest, Pampa	Thalurania furcata	Trochilidae	Hummingbird	V	Vertebrate	Nectar	NA
11	Araujo F. P., Sazima M., Oliveira P. E.	The assembly of plants used as nectar sources by hummingbirds in a Cerrado area of Central Brazil	2013	MG	-19.1706	-48.3989	Styrax ferrugineus	Styracaceae	Melittophily	Herb, Tree	Cerrado	Amazilia fimbriata	Trochilidae	Hummingbird	V	Vertebrate	Nectar	NA
11	Araujo F. P., Sazima M., Oliveira P. E.	The assembly of plants used as nectar sources by hummingbirds in a Cerrado area of Central Brazil	2013	MG	-19.1706	-48.3989	Styrax ferrugineus	Styracaceae	Melittophily	Herb, Tree	Cerrado	Thalurania furcata	Trochilidae	Hummingbird	V	Vertebrate	Nectar	NA
11	Araujo F. P., Sazima M., Oliveira P. E.	The assembly of plants used as nectar sources by hummingbirds in a Cerrado area of Central Brazil	2013	MG	-19.1706	-48.3989	Styrax pohlii	Styracaceae	Melittophily	Herb, Tree	Amazon rainforest, Caatinga, Cerrado	Amazilia fimbriata	Trochilidae	Hummingbird	V	Vertebrate	Nectar	NA
11	Araujo F. P., Sazima M., Oliveira P. E.	The assembly of plants used as nectar sources by hummingbirds in a Cerrado area of Central Brazil	2013	MG	-19.1706	-48.3989	Styrax pohlii	Styracaceae	Melittophily	Herb, Tree	Amazon rainforest, Caatinga, Cerrado	Lophornis magnificus	Trochilidae	Hummingbird	V	Vertebrate	Nectar	NA
11	Araujo F. P., Sazima M., Oliveira P. E.	The assembly of plants used as nectar sources by hummingbirds in a Cerrado area of Central Brazil	2013	MG	-19.1706	-48.3989	Stachytarpheta gesnerioides	Verbenaceae	Psychophily	Herb	Cerrado	Thalurania furcata	Trochilidae	Hummingbird	V	Vertebrate	Nectar	NA
11	Araujo F. P., Sazima M., Oliveira P. E.	The assembly of plants used as nectar sources by hummingbirds in a Cerrado area of Central Brazil	2013	MG	-19.1706	-48.3989	Qualea multiflora	Vochysiaceae	Melittophily	Herb, Tree	Amazon rainforest, Caatinga, Cerrado, Atlantic forest	Lophornis magnificus	Trochilidae	Hummingbird	V	Vertebrate	Nectar	NA
11	Araujo F. P., Sazima M., Oliveira P. E.	The assembly of plants used as nectar sources by hummingbirds in a Cerrado area of Central Brazil	2013	MG	-19.1706	-48.3989	Qualea multiflora	Vochysiaceae	Melittophily	Herb, Tree	Amazon rainforest, Caatinga, Cerrado, Atlantic forest	Thalurania furcata	Trochilidae	Hummingbird	V	Vertebrate	Nectar	NA
11	Araujo F. P., Sazima M., Oliveira P. E.	The assembly of plants used as nectar sources by hummingbirds in a Cerrado area of Central Brazil	2013	MG	-19.1706	-48.3989	Qualea parviflora	Vochysiaceae	Melittophily	Herb, Tree	Amazon rainforest, Caatinga, Cerrado, Atlantic forest	Amazilia fimbriata	Trochilidae	Hummingbird	V	Vertebrate	Nectar	NA
11	Araujo F. P., Sazima M., Oliveira P. E.	The assembly of plants used as nectar sources by hummingbirds in a Cerrado area of Central Brazil	2013	MG	-19.1706	-48.3989	Qualea parviflora	Vochysiaceae	Melittophily	Herb, Tree	Amazon rainforest, Caatinga, Cerrado, Atlantic forest	Phaethornis pretrei	Trochilidae	Hummingbird	V	Vertebrate	Nectar	NA
11	Araujo F. P., Sazima M., Oliveira P. E.	The assembly of plants used as nectar sources by hummingbirds in a Cerrado area of Central Brazil	2013	MG	-19.1706	-48.3989	Qualea parviflora	Vochysiaceae	Melittophily	Herb, Tree	Amazon rainforest, Caatinga, Cerrado, Atlantic forest	Thalurania furcata	Trochilidae	Hummingbird	V	Vertebrate	Nectar	NA
11	Araujo F. P., Sazima M., Oliveira P. E.	The assembly of plants used as nectar sources by hummingbirds in a Cerrado area of Central Brazil	2013	MG	-19.1706	-48.3989	Salvertia convallariodora	Vochysiaceae	Phalaenophily / Sphingophily	Tree	Amazon rainforest, Caatinga, Cerrado	Amazilia fimbriata	Trochilidae	Hummingbird	V	Vertebrate	Nectar	NA
11	Araujo F. P., Sazima M., Oliveira P. E.	The assembly of plants used as nectar sources by hummingbirds in a Cerrado area of Central Brazil	2013	MG	-19.1706	-48.3989	Salvertia convallariodora	Vochysiaceae	Phalaenophily / Sphingophily	Tree	Amazon rainforest, Caatinga, Cerrado	Chlorostilbon lucidus	Trochilidae	Hummingbird	V	Vertebrate	Nectar	NA
11	Araujo F. P., Sazima M., Oliveira P. E.	The assembly of plants used as nectar sources by hummingbirds in a Cerrado area of Central Brazil	2013	MG	-19.1706	-48.3989	Vochysia rufa	Vochysiaceae	Melittophily	Tree	Cerrado	Amazilia fimbriata	Trochilidae	Hummingbird	V	Vertebrate	Nectar	NA
11	Araujo F. P., Sazima M., Oliveira P. E.	The assembly of plants used as nectar sources by hummingbirds in a Cerrado area of Central Brazil	2013	MG	-19.1706	-48.3989	Vochysia tucanorum	Vochysiaceae	Melittophily	Tree	Cerrado, Atlantic forest	Chlorostilbon lucidus	Trochilidae	Hummingbird	V	Vertebrate	Nectar	NA
11	Araujo F. P., Sazima M., Oliveira P. E.	The assembly of plants used as nectar sources by hummingbirds in a Cerrado area of Central Brazil	2013	MG	-19.1706	-48.3989	Vochysia tucanorum	Vochysiaceae	Melittophily	Tree	Cerrado, Atlantic forest	Colibri serrirostris	Trochilidae	Hummingbird	V	Vertebrate	Nectar	NA
11	Araujo F. P., Sazima M., Oliveira P. E.	The assembly of plants used as nectar sources by hummingbirds in a Cerrado area of Central Brazil	2013	MG	-19.1706	-48.3989	Vochysia tucanorum	Vochysiaceae	Melittophily	Tree	Cerrado, Atlantic forest	Lophornis magnificus	Trochilidae	Hummingbird	V	Vertebrate	Nectar	NA
11	Araujo F. P., Sazima M., Oliveira P. E.	The assembly of plants used as nectar sources by hummingbirds in a Cerrado area of Central Brazil	2013	MG	-19.1706	-48.3989	Vochysia tucanorum	Vochysiaceae	Melittophily	Tree	Cerrado, Atlantic forest	Thalurania furcata	Trochilidae	Hummingbird	V	Vertebrate	Nectar	NA
12	Arruda, R; Salles, LC; Oliveira, PE.	Hummingbird pollination in Schwartzia adamantium (Marcgraviaceae) in an area of Brazilian Savanna	2007	GO	-17.7677	-48.6586	Schwartzia adamantium	Marcgraviaceae	NA	Herb, Tree	Cerrado	Eupetomena macroura	Trochilidae	Hummingbird	P	Vertebrate	Nectar	NA
13	Báez-Lizarazo, M. R., Eggers, L., Aguiar, A. J., & Chauveau, O.	Contrasting patterns of plant–pollinator interactions among four oil-secreting species of Iridaceae from Pampean and Cerrado provinces (Brazil)	2021	GO	-12.72	-47.54	Cipura formosa	Iridaceae	NA	Herb	Cerrado	Apis mellifera	Apidae	Bee	V	Invertebrate	Pollen	NA
13	Báez-Lizarazo, M. R., Eggers, L., Aguiar, A. J., & Chauveau, O.	Contrasting patterns of plant–pollinator interactions among four oil-secreting species of Iridaceae from Pampean and Cerrado provinces (Brazil)	2021	GO	-12.72	-47.54	Cipura formosa	Iridaceae	NA	Herb	Cerrado	Arhysoceble sp.	Apidae	Bee	P	Invertebrate	Pollen / Oil	NA
13	Báez-Lizarazo, M. R., Eggers, L., Aguiar, A. J., & Chauveau, O.	Contrasting patterns of plant–pollinator interactions among four oil-secreting species of Iridaceae from Pampean and Cerrado provinces (Brazil)	2021	GO	-12.72	-47.54	Cipura formosa	Iridaceae	NA	Herb	Cerrado	Centris burgdorfi	Apidae	Bee	P	Invertebrate	Oil	NA
13	Báez-Lizarazo, M. R., Eggers, L., Aguiar, A. J., & Chauveau, O.	Contrasting patterns of plant–pollinator interactions among four oil-secreting species of Iridaceae from Pampean and Cerrado provinces (Brazil)	2021	GO	-12.72	-47.54	Cipura formosa	Iridaceae	NA	Herb	Cerrado	NA	Halictidae	Bee	P	Invertebrate	Pollen	NA
13	Báez-Lizarazo, M. R., Eggers, L., Aguiar, A. J., & Chauveau, O.	Contrasting patterns of plant–pollinator interactions among four oil-secreting species of Iridaceae from Pampean and Cerrado provinces (Brazil)	2021	GO	-12.72	-47.54	Cipura formosa	Iridaceae	NA	Herb	Cerrado	Paratetrapedia punctata	Apidae	Bee	P	Invertebrate	Pollen / Oil	NA
13	Báez-Lizarazo, M. R., Eggers, L., Aguiar, A. J., & Chauveau, O.	Contrasting patterns of plant–pollinator interactions among four oil-secreting species of Iridaceae from Pampean and Cerrado provinces (Brazil)	2021	GO	-12.72	-47.54	Cipura formosa	Iridaceae	NA	Herb	Cerrado	Paratrigona lineata	Apidae	Bee	P	Invertebrate	Nectar / Pollen	NA
13	Báez-Lizarazo, M. R., Eggers, L., Aguiar, A. J., & Chauveau, O.	Contrasting patterns of plant–pollinator interactions among four oil-secreting species of Iridaceae from Pampean and Cerrado provinces (Brazil)	2021	GO	-12.72	-47.54	Cipura formosa	Iridaceae	NA	Herb	Cerrado	Tapinotaspoides serraticornis	Apidae	Bee	P	Invertebrate	Pollen / Oil	NA
13	Báez-Lizarazo, M. R., Eggers, L., Aguiar, A. J., & Chauveau, O.	Contrasting patterns of plant–pollinator interactions among four oil-secreting species of Iridaceae from Pampean and Cerrado provinces (Brazil)	2021	GO	-12.72	-47.54	Cipura formosa	Iridaceae	NA	Herb	Cerrado	Trigona spinipes	Apidae	Bee	P	Invertebrate	Nectar / Pollen	NA
13	Báez-Lizarazo, M. R., Eggers, L., Aguiar, A. J., & Chauveau, O.	Contrasting patterns of plant–pollinator interactions among four oil-secreting species of Iridaceae from Pampean and Cerrado provinces (Brazil)	2021	GO	-12.72	-47.54	Cipura sp.	Iridaceae	NA	Herb	NA	Arhysoceble sp.	Apidae	Bee	P	Invertebrate	Pollen / Oil	NA
13	Báez-Lizarazo, M. R., Eggers, L., Aguiar, A. J., & Chauveau, O.	Contrasting patterns of plant–pollinator interactions among four oil-secreting species of Iridaceae from Pampean and Cerrado provinces (Brazil)	2021	GO	-12.72	-47.54	Cipura sp.	Iridaceae	NA	Herb	NA	NA	Formicidae	Ant	V	Invertebrate	Flower	NA
13	Báez-Lizarazo, M. R., Eggers, L., Aguiar, A. J., & Chauveau, O.	Contrasting patterns of plant–pollinator interactions among four oil-secreting species of Iridaceae from Pampean and Cerrado provinces (Brazil)	2021	GO	-12.72	-47.54	Cipura sp.	Iridaceae	NA	Herb	NA	NA	Halictidae	Bee	P	Invertebrate	Pollen	NA
13	Báez-Lizarazo, M. R., Eggers, L., Aguiar, A. J., & Chauveau, O.	Contrasting patterns of plant–pollinator interactions among four oil-secreting species of Iridaceae from Pampean and Cerrado provinces (Brazil)	2021	GO	-12.72	-47.54	Cipura sp.	Iridaceae	NA	Herb	NA	NA	Syrphidae	Fly	V	Invertebrate	Pollen	NA
14	Barbosa-Filho W. G., Araujo A. C.	Flowers visited by hummingbirds in an urban Cerrado fragment, Mato Grosso do Sul, Brazil	2013	MS	-20.45	-54.61	Ananas ananassoides	Bromeliaceae	Ornithophily	Herb	Amazon rainforest, Caatinga, Cerrado, Atlantic forest	Chlorostilbon lucidus	Trochilidae	Hummingbird	V	Vertebrate	Nectar	NA	Not endemic to Brazil
14	Barbosa-Filho W. G., Araujo A. C.	Flowers visited by hummingbirds in an urban Cerrado fragment, Mato Grosso do Sul, Brazil	2013	MS	-20.45	-54.61	Ananas ananassoides	Bromeliaceae	Ornithophily	Herb	Amazon rainforest, Caatinga, Cerrado, Atlantic forest	Hylocharis chrysura	Trochilidae	Hummingbird	V	Vertebrate	Nectar	NA	Not endemic to Brazil
14	Barbosa-Filho W. G., Araujo A. C.	Flowers visited by hummingbirds in an urban Cerrado fragment, Mato Grosso do Sul, Brazil	2013	MS	-20.45	-54.61	Bromelia balansae	Bromeliaceae	Ornithophily	Herb	Amazon rainforest, Cerrado, Atlantic forest, Pantanal	Anthracothorax nigricollis	Trochilidae	Hummingbird	V	Vertebrate	Nectar	NA	Not endemic to Brazil
14	Barbosa-Filho W. G., Araujo A. C.	Flowers visited by hummingbirds in an urban Cerrado fragment, Mato Grosso do Sul, Brazil	2013	MS	-20.45	-54.61	Bromelia balansae	Bromeliaceae	Ornithophily	Herb	Amazon rainforest, Cerrado, Atlantic forest, Pantanal	Chlorostilbon lucidus	Trochilidae	Hummingbird	V	Vertebrate	Nectar	NA	Not endemic to Brazil
14	Barbosa-Filho W. G., Araujo A. C.	Flowers visited by hummingbirds in an urban Cerrado fragment, Mato Grosso do Sul, Brazil	2013	MS	-20.45	-54.61	Bromelia balansae	Bromeliaceae	Ornithophily	Herb	Amazon rainforest, Cerrado, Atlantic forest, Pantanal	Eupetomena macroura	Trochilidae	Hummingbird	V	Vertebrate	Nectar	NA	Not endemic to Brazil
14	Barbosa-Filho W. G., Araujo A. C.	Flowers visited by hummingbirds in an urban Cerrado fragment, Mato Grosso do Sul, Brazil	2013	MS	-20.45	-54.61	Bromelia balansae	Bromeliaceae	Ornithophily	Herb	Amazon rainforest, Cerrado, Atlantic forest, Pantanal	Hylocharis chrysura	Trochilidae	Hummingbird	V	Vertebrate	Nectar	NA	Not endemic to Brazil
14	Barbosa-Filho W. G., Araujo A. C.	Flowers visited by hummingbirds in an urban Cerrado fragment, Mato Grosso do Sul, Brazil	2013	MS	-20.45	-54.61	Bromelia balansae	Bromeliaceae	Ornithophily	Herb	Amazon rainforest, Cerrado, Atlantic forest, Pantanal	Thalurania furcata	Trochilidae	Hummingbird	V	Vertebrate	Nectar	NA	Not endemic to Brazil
14	Barbosa-Filho W. G., Araujo A. C.	Flowers visited by hummingbirds in an urban Cerrado fragment, Mato Grosso do Sul, Brazil	2013	MS	-20.45	-54.61	Bromelia plumieri	Bromeliaceae	NA	Herb	Amazon rainforest, Cerrado, Atlantic forest, Pantanal	Hylocharis chrysura	Trochilidae	Hummingbird	V	Vertebrate	Nectar	NA	Not endemic to Brazil
14	Barbosa-Filho W. G., Araujo A. C.	Flowers visited by hummingbirds in an urban Cerrado fragment, Mato Grosso do Sul, Brazil	2013	MS	-20.45	-54.61	Dyckia leptostachya	Bromeliaceae	Ornithophily	Herb, Succulent plant	Cerrado, Pantanal	Hylocharis chrysura	Trochilidae	Hummingbird	V	Vertebrate	Nectar	NA	Not endemic to Brazil
14	Barbosa-Filho W. G., Araujo A. C.	Flowers visited by hummingbirds in an urban Cerrado fragment, Mato Grosso do Sul, Brazil	2013	MS	-20.45	-54.61	Bauhinia ungulata	Fabaceae	Chiropterophily	Herb	Amazon rainforest, Cerrado, Atlantic forest	Chlorostilbon lucidus	Trochilidae	Hummingbird	V	Vertebrate	Nectar	NA	Not endemic to Brazil
14	Barbosa-Filho W. G., Araujo A. C.	Flowers visited by hummingbirds in an urban Cerrado fragment, Mato Grosso do Sul, Brazil	2013	MS	-20.45	-54.61	Bauhinia ungulata	Fabaceae	Chiropterophily	Herb	Amazon rainforest, Cerrado, Atlantic forest	Eupetomena macroura	Trochilidae	Hummingbird	V	Vertebrate	Nectar	NA	Not endemic to Brazil
14	Barbosa-Filho W. G., Araujo A. C.	Flowers visited by hummingbirds in an urban Cerrado fragment, Mato Grosso do Sul, Brazil	2013	MS	-20.45	-54.61	Bauhinia ungulata	Fabaceae	Chiropterophily	Herb	Amazon rainforest, Cerrado, Atlantic forest	Hylocharis chrysura	Trochilidae	Hummingbird	V	Vertebrate	Nectar	NA	Not endemic to Brazil
14	Barbosa-Filho W. G., Araujo A. C.	Flowers visited by hummingbirds in an urban Cerrado fragment, Mato Grosso do Sul, Brazil	2013	MS	-20.45	-54.61	Camptosema ellipticum	Fabaceae	NA	Herb	Amazon rainforest, Cerrado, Atlantic forest	Chlorostilbon lucidus	Trochilidae	Hummingbird	V	Vertebrate	Nectar	NA	Not endemic to Brazil
14	Barbosa-Filho W. G., Araujo A. C.	Flowers visited by hummingbirds in an urban Cerrado fragment, Mato Grosso do Sul, Brazil	2013	MS	-20.45	-54.61	Eriotheca pubescens	Malvaceae	Melittophily	Tree	Cerrado	Eupetomena macroura	Trochilidae	Hummingbird	V	Vertebrate	Nectar	NA	Not endemic to Brazil
14	Barbosa-Filho W. G., Araujo A. C.	Flowers visited by hummingbirds in an urban Cerrado fragment, Mato Grosso do Sul, Brazil	2013	MS	-20.45	-54.61	Eriotheca pubescens	Malvaceae	Melittophily	Tree	Cerrado	Hylocharis chrysura	Trochilidae	Hummingbird	V	Vertebrate	Nectar	NA	Not endemic to Brazil
14	Barbosa-Filho W. G., Araujo A. C.	Flowers visited by hummingbirds in an urban Cerrado fragment, Mato Grosso do Sul, Brazil	2013	MS	-20.45	-54.61	Luehea paniculata	Malvaceae	NA	Tree	Amazon rainforest, Caatinga, Cerrado, Atlantic forest, Pantanal	Chlorostilbon lucidus	Trochilidae	Hummingbird	V	Vertebrate	Nectar	NA	Not endemic to Brazil
14	Barbosa-Filho W. G., Araujo A. C.	Flowers visited by hummingbirds in an urban Cerrado fragment, Mato Grosso do Sul, Brazil	2013	MS	-20.45	-54.61	Serjania ovalifolia	Sapindaceae	NA	Herb	Amazon rainforest, Caatinga, Cerrado, Atlantic forest	Chlorostilbon lucidus	Trochilidae	Hummingbird	V	Vertebrate	Nectar	NA	Not endemic to Brazil
14	Barbosa-Filho W. G., Araujo A. C.	Flowers visited by hummingbirds in an urban Cerrado fragment, Mato Grosso do Sul, Brazil	2013	MS	-20.45	-54.61	Simarouba versicolor	Simaroubaceae	NA	Tree	Amazon rainforest, Caatinga, Cerrado	Chlorostilbon lucidus	Trochilidae	Hummingbird	V	Vertebrate	Nectar	NA	Not endemic to Brazil
14	Barbosa-Filho W. G., Araujo A. C.	Flowers visited by hummingbirds in an urban Cerrado fragment, Mato Grosso do Sul, Brazil	2013	MS	-20.45	-54.61	Simarouba versicolor	Simaroubaceae	NA	Tree	Amazon rainforest, Caatinga, Cerrado	Hylocharis chrysura	Trochilidae	Hummingbird	V	Vertebrate	Nectar	NA	Not endemic to Brazil
14	Barbosa-Filho W. G., Araujo A. C.	Flowers visited by hummingbirds in an urban Cerrado fragment, Mato Grosso do Sul, Brazil	2013	MS	-20.45	-54.61	Styrax ferrugineus	Styracaceae	Melittophily	Tree	Cerrado	Chlorostilbon lucidus	Trochilidae	Hummingbird	V	Vertebrate	Nectar	NA	Not endemic to Brazil
14	Barbosa-Filho W. G., Araujo A. C.	Flowers visited by hummingbirds in an urban Cerrado fragment, Mato Grosso do Sul, Brazil	2013	MS	-20.45	-54.61	Styrax ferrugineus	Styracaceae	Melittophily	Tree	Cerrado	Hylocharis chrysura	Trochilidae	Hummingbird	V	Vertebrate	Nectar	NA	Not endemic to Brazil
14	Barbosa-Filho W. G., Araujo A. C.	Flowers visited by hummingbirds in an urban Cerrado fragment, Mato Grosso do Sul, Brazil	2013	MS	-20.45	-54.61	Verbena hirta	Verbenaceae	NA	Herb	Cerrado, Atlantic forest, Pampa	Chlorostilbon lucidus	Trochilidae	Hummingbird	V	Vertebrate	Nectar	NA	Not endemic to Brazil
14	Barbosa-Filho W. G., Araujo A. C.	Flowers visited by hummingbirds in an urban Cerrado fragment, Mato Grosso do Sul, Brazil	2013	MS	-20.45	-54.61	Verbena hirta	Verbenaceae	NA	Herb	Cerrado, Atlantic forest, Pampa	Hylocharis chrysura	Trochilidae	Hummingbird	V	Vertebrate	Nectar	NA	Not endemic to Brazil
14	Barbosa-Filho W. G., Araujo A. C.	Flowers visited by hummingbirds in an urban Cerrado fragment, Mato Grosso do Sul, Brazil	2013	MS	-20.45	-54.61	Qualea parviflora	Vochysiaceae	Melittophily	Tree	Amazon rainforest, Caatinga, Cerrado, Mata Atlântic	Hylocharis chrysura	Trochilidae	Hummingbird	V	Vertebrate	Nectar	NA	Not endemic to Brazil
14	Barbosa-Filho W. G., Araujo A. C.	Flowers visited by hummingbirds in an urban Cerrado fragment, Mato Grosso do Sul, Brazil	2013	MS	-20.45	-54.61	Vochysia cinnamomea	Vochysiaceae	NA	Herb	Cerrado	Amazilia fimbriata	Trochilidae	Hummingbird	V	Vertebrate	Nectar	NA	Not endemic to Brazil
14	Barbosa-Filho W. G., Araujo A. C.	Flowers visited by hummingbirds in an urban Cerrado fragment, Mato Grosso do Sul, Brazil	2013	MS	-20.45	-54.61	Vochysia cinnamomea	Vochysiaceae	NA	Herb	Cerrado	Anthracothorax nigricollis	Trochilidae	Hummingbird	V	Vertebrate	Nectar	NA	Not endemic to Brazil
14	Barbosa-Filho W. G., Araujo A. C.	Flowers visited by hummingbirds in an urban Cerrado fragment, Mato Grosso do Sul, Brazil	2013	MS	-20.45	-54.61	Vochysia cinnamomea	Vochysiaceae	NA	Herb	Cerrado	Chlorostilbon lucidus	Trochilidae	Hummingbird	V	Vertebrate	Nectar	NA	Not endemic to Brazil
14	Barbosa-Filho W. G., Araujo A. C.	Flowers visited by hummingbirds in an urban Cerrado fragment, Mato Grosso do Sul, Brazil	2013	MS	-20.45	-54.61	Vochysia cinnamomea	Vochysiaceae	NA	Herb	Cerrado	Eupetomena macroura	Trochilidae	Hummingbird	V	Vertebrate	Nectar	NA	Not endemic to Brazil
14	Barbosa-Filho W. G., Araujo A. C.	Flowers visited by hummingbirds in an urban Cerrado fragment, Mato Grosso do Sul, Brazil	2013	MS	-20.45	-54.61	Vochysia cinnamomea	Vochysiaceae	NA	Herb	Cerrado	Hylocharis chrysura	Trochilidae	Hummingbird	V	Vertebrate	Nectar	NA	Not endemic to Brazil
15	Baronio G. J., Torezan-Silingardi H. M.	Temporal niche overlap and distinct bee ability to collect floral resources on three species of Brazilian Malpighiaceae	2017	MG	-18.9822	-48.2958	Banisteriopsis campestris	Malpighiaceae	NA	Herb, SubHerb	Caatinga, Cerrado	Dialictus sp.	Halictidae	Bee	V	Invertebrate	Pollen	NA	Robber bee
15	Baronio G. J., Torezan-Silingardi H. M.	Temporal niche overlap and distinct bee ability to collect floral resources on three species of Brazilian Malpighiaceae	2017	MG	-18.9822	-48.2958	Banisteriopsis campestris	Malpighiaceae	NA	Herb, SubHerb	Caatinga, Cerrado	Epicharis analis	Apidae	Bee	P	Invertebrate	Pollen / Oil	NA
15	Baronio, Gudryan Jackson; Torezan-Silingardi, Helena Maura	Temporal niche overlap and distinct bee ability to collect floral resources on three species of Brazilian Malpighiaceae	2017	MG	-18.9822	-48.2958	Banisteriopsis campestris	Malpighiaceae	NA	Herb, SubHerb	Caatinga, Cerrado	Epicharis bicolor	Apidae	Bee	P	Invertebrate	Pollen / Oil	NA
15	Baronio G. J., Torezan-Silingardi H. M.	Temporal niche overlap and distinct bee ability to collect floral resources on three species of Brazilian Malpighiaceae	2017	MG	-18.9822	-48.2958	Banisteriopsis campestris	Malpighiaceae	NA	Herb, SubHerb	Caatinga, Cerrado	Epicharis flava	Apidae	Bee	P	Invertebrate	Pollen / Oil	NA
15	Baronio G. J., Torezan-Silingardi H. M.	Temporal niche overlap and distinct bee ability to collect floral resources on three species of Brazilian Malpighiaceae	2017	MG	-18.9822	-48.2958	Banisteriopsis campestris	Malpighiaceae	NA	Herb, SubHerb	Caatinga, Cerrado	Epicharis iheringi	Apidae	Bee	P	Invertebrate	Pollen / Oil	NA
15	Baronio G. J., Torezan-Silingardi H. M.	Temporal niche overlap and distinct bee ability to collect floral resources on three species of Brazilian Malpighiaceae	2017	MG	-18.9822	-48.2958	Banisteriopsis campestris	Malpighiaceae	NA	Herb, SubHerb	Caatinga, Cerrado	Monoeca brasiliensis	Apidae	Bee	V	Invertebrate	Oil	NA	Robber bee
15	Baronio G. J., Torezan-Silingardi H. M.	Temporal niche overlap and distinct bee ability to collect floral resources on three species of Brazilian Malpighiaceae	2017	MG	-18.9822	-48.2958	Banisteriopsis campestris	Malpighiaceae	NA	Herb, SubHerb	Caatinga, Cerrado	Monoeca sp.	Apidae	Bee	P	Invertebrate	Pollen	NA
15	Baronio G. J., Torezan-Silingardi H. M.	Temporal niche overlap and distinct bee ability to collect floral resources on three species of Brazilian Malpighiaceae	2017	MG	-18.9822	-48.2958	Banisteriopsis campestris	Malpighiaceae	NA	Herb, SubHerb	Caatinga, Cerrado	Paratetrapedia sp.	Apidae	Bee	V	Invertebrate	Oil	NA	Robber bee
15	Baronio G. J., Torezan-Silingardi H. M.	Temporal niche overlap and distinct bee ability to collect floral resources on three species of Brazilian Malpighiaceae	2017	MG	-18.9822	-48.2958	Banisteriopsis campestris	Malpighiaceae	NA	Herb, SubHerb	Caatinga, Cerrado	Paratetrapedia sp.	Apidae	Bee	V	Invertebrate	Oil	NA	Robber bee
15	Baronio G. J., Torezan-Silingardi H. M.	Temporal niche overlap and distinct bee ability to collect floral resources on three species of Brazilian Malpighiaceae	2017	MG	-18.9822	-48.2958	Banisteriopsis campestris	Malpighiaceae	NA	Herb, SubHerb	Caatinga, Cerrado	Paratrigona lineata	Apidae	Bee	V	Invertebrate	Pollen	NA	Robber bee
15	Baronio G. J., Torezan-Silingardi H. M.	Temporal niche overlap and distinct bee ability to collect floral resources on three species of Brazilian Malpighiaceae	2017	MG	-18.9822	-48.2958	Banisteriopsis campestris	Malpighiaceae	NA	Herb, SubHerb	Caatinga, Cerrado	Tetrapedia curvitarsis	Apidae	Bee	P	Invertebrate	Pollen / Oil	NA
15	Baronio G. J., Torezan-Silingardi H. M.	Temporal niche overlap and distinct bee ability to collect floral resources on three species of Brazilian Malpighiaceae	2017	MG	-18.9822	-48.2958	Banisteriopsis campestris	Malpighiaceae	NA	Herb, SubHerb	Caatinga, Cerrado	Tetrapedia curvitarsis	Apidae	Bee	V	Invertebrate	Pollen / Oil	NA	Robber bee
15	Baronio G. J., Torezan-Silingardi H. M.	Temporal niche overlap and distinct bee ability to collect floral resources on three species of Brazilian Malpighiaceae	2017	MG	-18.9822	-48.2958	Banisteriopsis campestris	Malpighiaceae	NA	Herb, SubHerb	Caatinga, Cerrado	Tetrapedia diversipes	Apidae	Bee	V	Invertebrate	Oil	NA	Robber bee
15	Baronio G. J., Torezan-Silingardi H. M.	Temporal niche overlap and distinct bee ability to collect floral resources on three species of Brazilian Malpighiaceae	2017	MG	-18.9822	-48.2958	Banisteriopsis campestris	Malpighiaceae	NA	Herb, SubHerb	Caatinga, Cerrado	Tetrapedia sp.	Apidae	Bee	V	Invertebrate	Oil	NA	Robber bee
15	Baronio G. J., Torezan-Silingardi H. M.	Temporal niche overlap and distinct bee ability to collect floral resources on three species of Brazilian Malpighiaceae	2017	MG	-18.9822	-48.2958	Banisteriopsis campestris	Malpighiaceae	NA	Herb, SubHerb	Caatinga, Cerrado	Trigona spinipes	Apidae	Bee	P	Invertebrate	Pollen / Oil	NA
15	Baronio G. J., Torezan-Silingardi H. M.	Temporal niche overlap and distinct bee ability to collect floral resources on three species of Brazilian Malpighiaceae	2017	MG	-18.9822	-48.2958	Banisteriopsis campestris	Malpighiaceae	NA	Herb, SubHerb	Caatinga, Cerrado	Trigona spinipes	Apidae	Bee	V	Invertebrate	Pollen / Oil	NA	Robber bee
15	Baronio G. J., Torezan-Silingardi H. M.	Temporal niche overlap and distinct bee ability to collect floral resources on three species of Brazilian Malpighiaceae	2017	MG	-18.9822	-48.2958	Banisteriopsis campestris	Malpighiaceae	NA	Herb, SubHerb	Caatinga, Cerrado	Trigonisca sp.	Apidae	Bee	V	Invertebrate	Pollen	NA	Robber bee
15	Baronio G. J., Torezan-Silingardi H. M.	Temporal niche overlap and distinct bee ability to collect floral resources on three species of Brazilian Malpighiaceae	2017	MG	-18.9822	-48.2958	Banisteriopsis campestris	Malpighiaceae	NA	Herb, SubHerb	Caatinga, Cerrado	Tropidopedia carinata	Apidae	Bee	V	Invertebrate	Oil	NA	Robber bee
15	Baronio G. J., Torezan-Silingardi H. M.	Temporal niche overlap and distinct bee ability to collect floral resources on three species of Brazilian Malpighiaceae	2017	MG	-18.9822	-48.2958	Banisteriopsis campestris	Malpighiaceae	NA	Herb, SubHerb	Caatinga, Cerrado	Tropidopedia flavolineata	Apidae	Bee	V	Invertebrate	Oil	NA	Robber bee
15	Baronio G. J., Torezan-Silingardi H. M.	Temporal niche overlap and distinct bee ability to collect floral resources on three species of Brazilian Malpighiaceae	2017	MG	-18.9822	-48.2958	Banisteriopsis campestris	Malpighiaceae	NA	Herb, SubHerb	Caatinga, Cerrado	Tropidopedia nigrocarinata	Apidae	Bee	V	Invertebrate	Oil	NA	Robber bee
15	Baronio G. J., Torezan-Silingardi H. M.	Temporal niche overlap and distinct bee ability to collect floral resources on three species of Brazilian Malpighiaceae	2017	MG	-18.9822	-48.2958	Banisteriopsis campestris	Malpighiaceae	NA	Herb, SubHerb	Caatinga, Cerrado	Xanthandrus sp.	Syrphidae	Fly	V	Invertebrate	Pollen	NA	Robber bee
15	Baronio G. J., Torezan-Silingardi H. M.	Temporal niche overlap and distinct bee ability to collect floral resources on three species of Brazilian Malpighiaceae	2017	MG	-18.9822	-48.2958	Banisteriopsis malifolia	Malpighiaceae	NA	Herb, Vine, SubHerb	Amazon rainforest, Caatinga, Cerrado, Atlantic forest	Argentinomyia sp.	Syrphidae	Fly	V	Invertebrate	Pollen	NA	Robber bee
15	Baronio G. J., Torezan-Silingardi H. M.	Temporal niche overlap and distinct bee ability to collect floral resources on three species of Brazilian Malpighiaceae	2017	MG	-18.9822	-48.2958	Banisteriopsis malifolia	Malpighiaceae	NA	Herb, Vine, SubHerb	Amazon rainforest, Caatinga, Cerrado, Atlantic forest	Centris collaris	Apidae	Bee	P	Invertebrate	Pollen / Oil	NA
15	Baronio G. J., Torezan-Silingardi H. M.	Temporal niche overlap and distinct bee ability to collect floral resources on three species of Brazilian Malpighiaceae	2017	MG	-18.9822	-48.2958	Banisteriopsis malifolia	Malpighiaceae	NA	Herb, Vine, SubHerb	Amazon rainforest, Caatinga, Cerrado, Atlantic forest	Centris dentata	Apidae	Bee	P	Invertebrate	Pollen / Oil	NA
15	Baronio G. J., Torezan-Silingardi H. M.	Temporal niche overlap and distinct bee ability to collect floral resources on three species of Brazilian Malpighiaceae	2017	MG	-18.9822	-48.2958	Banisteriopsis malifolia	Malpighiaceae	NA	Herb, Vine, SubHerb	Amazon rainforest, Caatinga, Cerrado, Atlantic forest	Centris dorsata	Apidae	Bee	P	Invertebrate	Pollen / Oil	NA
15	Baronio G. J., Torezan-Silingardi H. M.	Temporal niche overlap and distinct bee ability to collect floral resources on three species of Brazilian Malpighiaceae	2017	MG	-18.9822	-48.2958	Banisteriopsis malifolia	Malpighiaceae	NA	Herb, Vine, SubHerb	Amazon rainforest, Caatinga, Cerrado, Atlantic forest	Centris fuscata	Apidae	Bee	P	Invertebrate	Pollen / Oil	NA
15	Baronio G. J., Torezan-Silingardi H. M.	Temporal niche overlap and distinct bee ability to collect floral resources on three species of Brazilian Malpighiaceae	2017	MG	-18.9822	-48.2958	Banisteriopsis malifolia	Malpighiaceae	NA	Herb, Vine, SubHerb	Amazon rainforest, Caatinga, Cerrado, Atlantic forest	Centris scopipes	Apidae	Bee	P	Invertebrate	Pollen / Oil	NA
15	Baronio G. J., Torezan-Silingardi H. M.	Temporal niche overlap and distinct bee ability to collect floral resources on three species of Brazilian Malpighiaceae	2017	MG	-18.9822	-48.2958	Banisteriopsis malifolia	Malpighiaceae	NA	Herb, Vine, SubHerb	Amazon rainforest, Caatinga, Cerrado, Atlantic forest	Centris sponsa	Apidae	Bee	P	Invertebrate	Pollen / Oil	NA
15	Baronio G. J., Torezan-Silingardi H. M.	Temporal niche overlap and distinct bee ability to collect floral resources on three species of Brazilian Malpighiaceae	2017	MG	-18.9822	-48.2958	Banisteriopsis malifolia	Malpighiaceae	NA	Herb, Vine, SubHerb	Amazon rainforest, Caatinga, Cerrado, Atlantic forest	Centris varia	Apidae	Bee	P	Invertebrate	Pollen / Oil	NA
15	Baronio G. J., Torezan-Silingardi H. M.	Temporal niche overlap and distinct bee ability to collect floral resources on three species of Brazilian Malpighiaceae	2017	MG	-18.9822	-48.2958	Banisteriopsis malifolia	Malpighiaceae	NA	Herb, Vine, SubHerb	Amazon rainforest, Caatinga, Cerrado, Atlantic forest	Epicharis flava	Apidae	Bee	P	Invertebrate	Pollen / Oil	NA
15	Baronio G. J., Torezan-Silingardi H. M.	Temporal niche overlap and distinct bee ability to collect floral resources on three species of Brazilian Malpighiaceae	2017	MG	-18.9822	-48.2958	Banisteriopsis malifolia	Malpighiaceae	NA	Herb, Vine, SubHerb	Amazon rainforest, Caatinga, Cerrado, Atlantic forest	Lophopedia pygmaea	Apidae	Bee	P	Invertebrate	Pollen / Oil	NA
15	Baronio G. J., Torezan-Silingardi H. M.	Temporal niche overlap and distinct bee ability to collect floral resources on three species of Brazilian Malpighiaceae	2017	MG	-18.9822	-48.2958	Banisteriopsis malifolia	Malpighiaceae	NA	Herb, Vine, SubHerb	Amazon rainforest, Caatinga, Cerrado, Atlantic forest	Monoeca brasiliensis	Apidae	Bee	P	Invertebrate	Pollen / Oil	NA
15	Baronio G. J., Torezan-Silingardi H. M.	Temporal niche overlap and distinct bee ability to collect floral resources on three species of Brazilian Malpighiaceae	2017	MG	-18.9822	-48.2958	Banisteriopsis malifolia	Malpighiaceae	NA	Herb, Vine, SubHerb	Amazon rainforest, Caatinga, Cerrado, Atlantic forest	Monoeca sp.	Apidae	Bee	P	Invertebrate	Pollen / Oil	NA
15	Baronio G. J., Torezan-Silingardi H. M.	Temporal niche overlap and distinct bee ability to collect floral resources on three species of Brazilian Malpighiaceae	2017	MG	-18.9822	-48.2958	Banisteriopsis malifolia	Malpighiaceae	NA	Herb, Vine, SubHerb	Amazon rainforest, Caatinga, Cerrado, Atlantic forest	Paratrigona lineata	Apidae	Bee	V	Invertebrate	Pollen	NA	Robber bee
15	Baronio G. J., Torezan-Silingardi H. M.	Temporal niche overlap and distinct bee ability to collect floral resources on three species of Brazilian Malpighiaceae	2017	MG	-18.9822	-48.2958	Banisteriopsis malifolia	Malpighiaceae	NA	Herb, Vine, SubHerb	Amazon rainforest, Caatinga, Cerrado, Atlantic forest	Pseudodoros sp.	Syrphidae	Fly	V	Invertebrate	Pollen	NA	Robber bee
15	Baronio G. J., Torezan-Silingardi H. M.	Temporal niche overlap and distinct bee ability to collect floral resources on three species of Brazilian Malpighiaceae	2017	MG	-18.9822	-48.2958	Banisteriopsis malifolia	Malpighiaceae	NA	Herb, Vine, SubHerb	Amazon rainforest, Caatinga, Cerrado, Atlantic forest	Tetrapedia curvitarsis	Apidae	Bee	V	Invertebrate	Pollen / Oil	NA	Robber bee
15	Baronio G. J., Torezan-Silingardi H. M.	Temporal niche overlap and distinct bee ability to collect floral resources on three species of Brazilian Malpighiaceae	2017	MG	-18.9822	-48.2958	Banisteriopsis malifolia	Malpighiaceae	NA	Herb, Vine, SubHerb	Amazon rainforest, Caatinga, Cerrado, Atlantic forest	Trigona spinipes	Apidae	Bee	V	Invertebrate	Pollen / Oil	NA	Robber bee
15	Baronio G. J., Torezan-Silingardi H. M.	Temporal niche overlap and distinct bee ability to collect floral resources on three species of Brazilian Malpighiaceae	2017	MG	-18.9822	-48.2958	Peixotoa tomentosa	Malpighiaceae	NA	Herb, SubHerb	Cerrado	Centris collaris	Apidae	Bee	P	Invertebrate	Pollen / Oil	NA
15	Baronio G. J., Torezan-Silingardi H. M.	Temporal niche overlap and distinct bee ability to collect floral resources on three species of Brazilian Malpighiaceae	2017	MG	-18.9822	-48.2958	Peixotoa tomentosa	Malpighiaceae	NA	Herb, SubHerb	Cerrado	Centris dorsata	Apidae	Bee	P	Invertebrate	Pollen / Oil	NA
15	Baronio G. J., Torezan-Silingardi H. M.	Temporal niche overlap and distinct bee ability to collect floral resources on three species of Brazilian Malpighiaceae	2017	MG	-18.9822	-48.2958	Peixotoa tomentosa	Malpighiaceae	NA	Herb, SubHerb	Cerrado	Centris fuscata	Apidae	Bee	P	Invertebrate	Pollen / Oil	NA
15	Baronio G. J., Torezan-Silingardi H. M.	Temporal niche overlap and distinct bee ability to collect floral resources on three species of Brazilian Malpighiaceae	2017	MG	-18.9822	-48.2958	Peixotoa tomentosa	Malpighiaceae	NA	Herb, SubHerb	Cerrado	Centris machadoi	Apidae	Bee	P	Invertebrate	Pollen / Oil	NA
15	Baronio G. J., Torezan-Silingardi H. M.	Temporal niche overlap and distinct bee ability to collect floral resources on three species of Brazilian Malpighiaceae	2017	MG	-18.9822	-48.2958	Peixotoa tomentosa	Malpighiaceae	NA	Herb, SubHerb	Cerrado	Centris scopipes	Apidae	Bee	P	Invertebrate	Pollen / Oil	NA
15	Baronio G. J., Torezan-Silingardi H. M.	Temporal niche overlap and distinct bee ability to collect floral resources on three species of Brazilian Malpighiaceae	2017	MG	-18.9822	-48.2958	Peixotoa tomentosa	Malpighiaceae	NA	Herb, SubHerb	Cerrado	Paratrigona lineata	Apidae	Bee	V	Invertebrate	Pollen	NA	Robber bee
15	Baronio G. J., Torezan-Silingardi H. M.	Temporal niche overlap and distinct bee ability to collect floral resources on three species of Brazilian Malpighiaceae	2017	MG	-18.9822	-48.2958	Peixotoa tomentosa	Malpighiaceae	NA	Herb, SubHerb	Cerrado	Tetrapedia curvitarsis	Apidae	Bee	V	Invertebrate	Oil	NA	Robber bee
15	Baronio G. J., Torezan-Silingardi H. M.	Temporal niche overlap and distinct bee ability to collect floral resources on three species of Brazilian Malpighiaceae	2017	MG	-18.9822	-48.2958	Peixotoa tomentosa	Malpighiaceae	NA	Herb, SubHerb	Cerrado	Trigona spinipes	Apidae	Bee	V	Invertebrate	Oil	NA	Robber bee
15	Baronio G. J., Torezan-Silingardi H. M.	Temporal niche overlap and distinct bee ability to collect floral resources on three species of Brazilian Malpighiaceae	2017	MG	-18.9822	-48.2958	Peixotoa tomentosa	Malpighiaceae	NA	Herb, SubHerb	Cerrado	Tropidopedia flavolineata	Apidae	Bee	V	Invertebrate	Oil	NA	Robber bee
15	Baronio G. J., Torezan-Silingardi H. M.	Temporal niche overlap and distinct bee ability to collect floral resources on three species of Brazilian Malpighiaceae	2017	MG	-18.9822	-48.2958	Peixotoa tomentosa	Malpighiaceae	NA	Herb, SubHerb	Cerrado	Tropidopedia punctifrons	Apidae	Bee	V	Invertebrate	Oil	NA	Robber bee
16	Barros, M. A. G.	Floração sincrônica e sistemas reprodutivos em quatro espécies de Kielmeyera Mart.(Guttiferae).	2002	DF	-15.9333	-47.9167	Kielmeyera abdita	Calophyllaceae	NA	SubHerb	Cerrado	Anthonomus sp.	Curculionidae	Beetle	V	Invertebrate	NA	NA
16	Barros, M. A. G.	Floração sincrônica e sistemas reprodutivos em quatro espécies de Kielmeyera Mart.(Guttiferae).	2002	DF	-15.9333	-47.9167	Kielmeyera abdita	Calophyllaceae	NA	SubHerb	Cerrado	Apis mellifera	Apidae	Bee	V	Invertebrate	NA	NA
16	Barros, M. A. G.	Floração sincrônica e sistemas reprodutivos em quatro espécies de Kielmeyera Mart.(Guttiferae).	2002	DF	-15.9333	-47.9167	Kielmeyera abdita	Calophyllaceae	NA	SubHerb	Cerrado	Augochlora sp.	Halictidae	Bee	V	Invertebrate	NA	NA
16	Barros, M. A. G.	Floração sincrônica e sistemas reprodutivos em quatro espécies de Kielmeyera Mart.(Guttiferae).	2002	DF	-15.9333	-47.9167	Kielmeyera abdita	Calophyllaceae	NA	SubHerb	Cerrado	Augochloropsis aphrodite	Halictidae	Bee	V	Invertebrate	NA	NA
16	Barros, M. A. G.	Floração sincrônica e sistemas reprodutivos em quatro espécies de Kielmeyera Mart.(Guttiferae).	2002	DF	-15.9333	-47.9167	Kielmeyera abdita	Calophyllaceae	NA	SubHerb	Cerrado	Augochloropsis cupreola	Halictidae	Bee	V	Invertebrate	NA	NA
16	Barros, M. A. G.	Floração sincrônica e sistemas reprodutivos em quatro espécies de Kielmeyera Mart.(Guttiferae).	2002	DF	-15.9333	-47.9167	Kielmeyera abdita	Calophyllaceae	NA	SubHerb	Cerrado	Exomalopsis fulvofasciata	Apidae	Bee	V	Invertebrate	NA	NA
16	Barros, M. A. G.	Floração sincrônica e sistemas reprodutivos em quatro espécies de Kielmeyera Mart.(Guttiferae).	2002	DF	-15.9333	-47.9167	Kielmeyera abdita	Calophyllaceae	NA	SubHerb	Cerrado	Lasioglossum sp.	Halictidae	Bee	V	Invertebrate	NA	NA
16	Barros, M. A. G.	Floração sincrônica e sistemas reprodutivos em quatro espécies de Kielmeyera Mart.(Guttiferae).	2002	DF	-15.9333	-47.9167	Kielmeyera abdita	Calophyllaceae	NA	SubHerb	Cerrado	Megalostomis sp.	Chrysomelidae	Beetle	V	Invertebrate	NA	NA
16	Barros, M. A. G.	Floração sincrônica e sistemas reprodutivos em quatro espécies de Kielmeyera Mart.(Guttiferae).	2002	DF	-15.9333	-47.9167	Kielmeyera abdita	Calophyllaceae	NA	SubHerb	Cerrado	Paratetrapedia xanthopoda	Apidae	Bee	V	Invertebrate	NA	NA
16	Barros, M. A. G.	Floração sincrônica e sistemas reprodutivos em quatro espécies de Kielmeyera Mart.(Guttiferae).	2002	DF	-15.9333	-47.9167	Kielmeyera abdita	Calophyllaceae	NA	SubHerb	Cerrado	Paratrigona lineata	Apidae	Bee	V	Invertebrate	NA	NA
16	Barros, M. A. G.	Floração sincrônica e sistemas reprodutivos em quatro espécies de Kielmeyera Mart.(Guttiferae).	2002	DF	-15.9333	-47.9167	Kielmeyera abdita	Calophyllaceae	NA	SubHerb	Cerrado	Pseudaugochloropsis graminea	Halictidae	Bee	V	Invertebrate	NA	NA
16	Barros, M. A. G.	Floração sincrônica e sistemas reprodutivos em quatro espécies de Kielmeyera Mart.(Guttiferae).	2002	DF	-15.9333	-47.9167	Kielmeyera abdita	Calophyllaceae	NA	SubHerb	Cerrado	Tetragona clavipes	Apidae	Bee	V	Invertebrate	NA	NA
16	Barros, M. A. G.	Floração sincrônica e sistemas reprodutivos em quatro espécies de Kielmeyera Mart.(Guttiferae).	2002	DF	-15.9333	-47.9167	Kielmeyera abdita	Calophyllaceae	NA	SubHerb	Cerrado	Tetrapedia rugulosa	Apidae	Bee	V	Invertebrate	NA	NA
16	Barros, M. A. G.	Floração sincrônica e sistemas reprodutivos em quatro espécies de Kielmeyera Mart.(Guttiferae).	2002	DF	-15.9333	-47.9167	Kielmeyera abdita	Calophyllaceae	NA	SubHerb	Cerrado	Tetrapedia sp.	Apidae	Bee	V	Invertebrate	NA	NA
16	Barros, M. A. G.	Floração sincrônica e sistemas reprodutivos em quatro espécies de Kielmeyera Mart.(Guttiferae).	2002	DF	-15.9333	-47.9167	Kielmeyera abdita	Calophyllaceae	NA	SubHerb	Cerrado	Trigona spinipes	Apidae	Bee	V	Invertebrate	NA	NA
16	Barros, M. A. G.	Floração sincrônica e sistemas reprodutivos em quatro espécies de Kielmeyera Mart.(Guttiferae).	2002	DF	-15.9333	-47.9167	Kielmeyera abdita	Calophyllaceae	NA	SubHerb	Cerrado	Trigonisca sp.	Apidae	Bee	V	Invertebrate	NA	NA
16	Barros, M. A. G.	Floração sincrônica e sistemas reprodutivos em quatro espécies de Kielmeyera Mart.(Guttiferae).	2002	DF	-15.9333	-47.9167	Kielmeyera abdita	Calophyllaceae	NA	SubHerb	Cerrado	Xylocopa frontalis	Apidae	Bee	P	Invertebrate	Pollen	NA
16	Barros, M. A. G.	Floração sincrônica e sistemas reprodutivos em quatro espécies de Kielmeyera Mart.(Guttiferae).	2002	DF	-15.9333	-47.9167	Kielmeyera abdita	Calophyllaceae	NA	SubHerb	Cerrado	Xylocopa hirsutissima	Apidae	Bee	P	Invertebrate	Pollen	NA
16	Barros, M. A. G.	Floração sincrônica e sistemas reprodutivos em quatro espécies de Kielmeyera Mart.(Guttiferae).	2002	DF	-15.9333	-47.9167	Kielmeyera coriacea	Calophyllaceae	Melittophily	Herb, Tree, SubHerb	Amazon rainforest, Cerrado	Anthonomus sp.	Curculionidae	Beetle	V	Invertebrate	NA	NA
16	Barros, M. A. G.	Floração sincrônica e sistemas reprodutivos em quatro espécies de Kielmeyera Mart.(Guttiferae).	2002	DF	-15.9333	-47.9167	Kielmeyera coriacea	Calophyllaceae	Melittophily	Herb, Tree, SubHerb	Amazon rainforest, Cerrado	Apis mellifera	Apidae	Bee	V	Invertebrate	NA	NA
16	Barros, M. A. G.	Floração sincrônica e sistemas reprodutivos em quatro espécies de Kielmeyera Mart.(Guttiferae).	2002	DF	-15.9333	-47.9167	Kielmeyera coriacea	Calophyllaceae	Melittophily	Herb, Tree, SubHerb	Amazon rainforest, Cerrado	Augochlora sp.	Halictidae	Bee	V	Invertebrate	NA	NA
16	Barros, M. A. G.	Floração sincrônica e sistemas reprodutivos em quatro espécies de Kielmeyera Mart.(Guttiferae).	2002	DF	-15.9333	-47.9167	Kielmeyera coriacea	Calophyllaceae	Melittophily	Herb, Tree, SubHerb	Amazon rainforest, Cerrado	Augochloropsis aphrodite	Halictidae	Bee	V	Invertebrate	NA	NA
16	Barros, M. A. G.	Floração sincrônica e sistemas reprodutivos em quatro espécies de Kielmeyera Mart.(Guttiferae).	2002	DF	-15.9333	-47.9167	Kielmeyera coriacea	Calophyllaceae	Melittophily	Herb, Tree, SubHerb	Amazon rainforest, Cerrado	Augochloropsis cupreola	Halictidae	Bee	V	Invertebrate	NA	NA
16	Barros, M. A. G.	Floração sincrônica e sistemas reprodutivos em quatro espécies de Kielmeyera Mart.(Guttiferae).	2002	DF	-15.9333	-47.9167	Kielmeyera coriacea	Calophyllaceae	Melittophily	Herb, Tree, SubHerb	Amazon rainforest, Cerrado	Bombus atratus	Apidae	Bee	V	Invertebrate	NA	NA
16	Barros, M. A. G.	Floração sincrônica e sistemas reprodutivos em quatro espécies de Kielmeyera Mart.(Guttiferae).	2002	DF	-15.9333	-47.9167	Kielmeyera coriacea	Calophyllaceae	Melittophily	Herb, Tree, SubHerb	Amazon rainforest, Cerrado	Ceratina sp.	Apidae	Bee	V	Invertebrate	NA	NA
16	Barros, M. A. G.	Floração sincrônica e sistemas reprodutivos em quatro espécies de Kielmeyera Mart.(Guttiferae).	2002	DF	-15.9333	-47.9167	Kielmeyera coriacea	Calophyllaceae	Melittophily	Herb, Tree, SubHerb	Amazon rainforest, Cerrado	Epicharis schrottkyi	Apidae	Bee	V	Invertebrate	NA	NA
16	Barros, M. A. G.	Floração sincrônica e sistemas reprodutivos em quatro espécies de Kielmeyera Mart.(Guttiferae).	2002	DF	-15.9333	-47.9167	Kielmeyera coriacea	Calophyllaceae	Melittophily	Herb, Tree, SubHerb	Amazon rainforest, Cerrado	Eulaema nigrita	Apidae	Bee	V	Invertebrate	NA	NA
16	Barros, M. A. G.	Floração sincrônica e sistemas reprodutivos em quatro espécies de Kielmeyera Mart.(Guttiferae).	2002	DF	-15.9333	-47.9167	Kielmeyera coriacea	Calophyllaceae	Melittophily	Herb, Tree, SubHerb	Amazon rainforest, Cerrado	Exomalopsis fulvofasciata	Apidae	Bee	V	Invertebrate	NA	NA
16	Barros, M. A. G.	Floração sincrônica e sistemas reprodutivos em quatro espécies de Kielmeyera Mart.(Guttiferae).	2002	DF	-15.9333	-47.9167	Kielmeyera coriacea	Calophyllaceae	Melittophily	Herb, Tree, SubHerb	Amazon rainforest, Cerrado	Lasioglossum sp.	Halictidae	Bee	V	Invertebrate	NA	NA
16	Barros, M. A. G.	Floração sincrônica e sistemas reprodutivos em quatro espécies de Kielmeyera Mart.(Guttiferae).	2002	DF	-15.9333	-47.9167	Kielmeyera coriacea	Calophyllaceae	Melittophily	Herb, Tree, SubHerb	Amazon rainforest, Cerrado	Megalostomis sp.	Chrysomelidae	Beetle	V	Invertebrate	NA	NA
16	Barros, M. A. G.	Floração sincrônica e sistemas reprodutivos em quatro espécies de Kielmeyera Mart.(Guttiferae).	2002	DF	-15.9333	-47.9167	Kielmeyera coriacea	Calophyllaceae	Melittophily	Herb, Tree, SubHerb	Amazon rainforest, Cerrado	Paratetrapedia xanthopoda	Apidae	Bee	V	Invertebrate	NA	NA
16	Barros, M. A. G.	Floração sincrônica e sistemas reprodutivos em quatro espécies de Kielmeyera Mart.(Guttiferae).	2002	DF	-15.9333	-47.9167	Kielmeyera coriacea	Calophyllaceae	Melittophily	Herb, Tree, SubHerb	Amazon rainforest, Cerrado	Paratrigona lineata	Apidae	Bee	V	Invertebrate	NA	NA
16	Barros, M. A. G.	Floração sincrônica e sistemas reprodutivos em quatro espécies de Kielmeyera Mart.(Guttiferae).	2002	DF	-15.9333	-47.9167	Kielmeyera coriacea	Calophyllaceae	Melittophily	Herb, Tree, SubHerb	Amazon rainforest, Cerrado	Partomona cupira	Apidae	Bee	V	Invertebrate	NA	NA
16	Barros, M. A. G.	Floração sincrônica e sistemas reprodutivos em quatro espécies de Kielmeyera Mart.(Guttiferae).	2002	DF	-15.9333	-47.9167	Kielmeyera coriacea	Calophyllaceae	Melittophily	Herb, Tree, SubHerb	Amazon rainforest, Cerrado	Pseudaugochloropsis graminea	Halictidae	Bee	V	Invertebrate	NA	NA
16	Barros, M. A. G.	Floração sincrônica e sistemas reprodutivos em quatro espécies de Kielmeyera Mart.(Guttiferae).	2002	DF	-15.9333	-47.9167	Kielmeyera coriacea	Calophyllaceae	Melittophily	Herb, Tree, SubHerb	Amazon rainforest, Cerrado	Tetragona clavipes	Apidae	Bee	V	Invertebrate	NA	NA
16	Barros, M. A. G.	Floração sincrônica e sistemas reprodutivos em quatro espécies de Kielmeyera Mart.(Guttiferae).	2002	DF	-15.9333	-47.9167	Kielmeyera coriacea	Calophyllaceae	Melittophily	Herb, Tree, SubHerb	Amazon rainforest, Cerrado	Tetrapedia rugulosa	Apidae	Bee	V	Invertebrate	NA	NA
16	Barros, M. A. G.	Floração sincrônica e sistemas reprodutivos em quatro espécies de Kielmeyera Mart.(Guttiferae).	2002	DF	-15.9333	-47.9167	Kielmeyera coriacea	Calophyllaceae	Melittophily	Herb, Tree, SubHerb	Amazon rainforest, Cerrado	Tetrapedia sp.	Apidae	Bee	V	Invertebrate	NA	NA
16	Barros, M. A. G.	Floração sincrônica e sistemas reprodutivos em quatro espécies de Kielmeyera Mart.(Guttiferae).	2002	DF	-15.9333	-47.9167	Kielmeyera coriacea	Calophyllaceae	Melittophily	Herb, Tree, SubHerb	Amazon rainforest, Cerrado	Trigona spinipes	Apidae	Bee	V	Invertebrate	NA	NA
16	Barros, M. A. G.	Floração sincrônica e sistemas reprodutivos em quatro espécies de Kielmeyera Mart.(Guttiferae).	2002	DF	-15.9333	-47.9167	Kielmeyera coriacea	Calophyllaceae	Melittophily	Herb, Tree, SubHerb	Amazon rainforest, Cerrado	Trigonisca sp.	Apidae	Bee	V	Invertebrate	NA	NA
16	Barros, M. A. G.	Floração sincrônica e sistemas reprodutivos em quatro espécies de Kielmeyera Mart.(Guttiferae).	2002	DF	-15.9333	-47.9167	Kielmeyera coriacea	Calophyllaceae	Melittophily	Herb, Tree, SubHerb	Amazon rainforest, Cerrado	Xylocopa frontalis	Apidae	Bee	P	Invertebrate	Pollen	NA
16	Barros, M. A. G.	Floração sincrônica e sistemas reprodutivos em quatro espécies de Kielmeyera Mart.(Guttiferae).	2002	DF	-15.9333	-47.9167	Kielmeyera coriacea	Calophyllaceae	Melittophily	Herb, Tree, SubHerb	Amazon rainforest, Cerrado	Xylocopa hirsutissima	Apidae	Bee	P	Invertebrate	Pollen	NA
16	Barros, M. A. G.	Floração sincrônica e sistemas reprodutivos em quatro espécies de Kielmeyera Mart.(Guttiferae).	2002	DF	-15.9333	-47.9167	Kielmeyera speciosa	Calophyllaceae	NA	Herb, Tree	Cerrado	Anthonomus sp.	Curculionidae	Beetle	V	Invertebrate	NA	NA
16	Barros, M. A. G.	Floração sincrônica e sistemas reprodutivos em quatro espécies de Kielmeyera Mart.(Guttiferae).	2002	DF	-15.9333	-47.9167	Kielmeyera speciosa	Calophyllaceae	NA	Herb, Tree	Cerrado	Apis mellifera	Apidae	Bee	V	Invertebrate	NA	NA
16	Barros, M. A. G.	Floração sincrônica e sistemas reprodutivos em quatro espécies de Kielmeyera Mart.(Guttiferae).	2002	DF	-15.9333	-47.9167	Kielmeyera speciosa	Calophyllaceae	NA	Herb, Tree	Cerrado	Augochlora sp.	Halictidae	Bee	V	Invertebrate	NA	NA
16	Barros, M. A. G.	Floração sincrônica e sistemas reprodutivos em quatro espécies de Kielmeyera Mart.(Guttiferae).	2002	DF	-15.9333	-47.9167	Kielmeyera speciosa	Calophyllaceae	NA	Herb, Tree	Cerrado	Augochloropsis aphrodite	Halictidae	Bee	V	Invertebrate	NA	NA
16	Barros, M. A. G.	Floração sincrônica e sistemas reprodutivos em quatro espécies de Kielmeyera Mart.(Guttiferae).	2002	DF	-15.9333	-47.9167	Kielmeyera speciosa	Calophyllaceae	NA	Herb, Tree	Cerrado	Augochloropsis cupreola	Halictidae	Bee	V	Invertebrate	NA	NA
16	Barros, M. A. G.	Floração sincrônica e sistemas reprodutivos em quatro espécies de Kielmeyera Mart.(Guttiferae).	2002	DF	-15.9333	-47.9167	Kielmeyera speciosa	Calophyllaceae	NA	Herb, Tree	Cerrado	Bombus atratus	Apidae	Bee	V	Invertebrate	NA	NA
16	Barros, M. A. G.	Floração sincrônica e sistemas reprodutivos em quatro espécies de Kielmeyera Mart.(Guttiferae).	2002	DF	-15.9333	-47.9167	Kielmeyera speciosa	Calophyllaceae	NA	Herb, Tree	Cerrado	Ceratina sp.	Apidae	Bee	V	Invertebrate	NA	NA
16	Barros, M. A. G.	Floração sincrônica e sistemas reprodutivos em quatro espécies de Kielmeyera Mart.(Guttiferae).	2002	DF	-15.9333	-47.9167	Kielmeyera speciosa	Calophyllaceae	NA	Herb, Tree	Cerrado	Epicharis schrottkyi	Apidae	Bee	V	Invertebrate	NA	NA
16	Barros, M. A. G.	Floração sincrônica e sistemas reprodutivos em quatro espécies de Kielmeyera Mart.(Guttiferae).	2002	DF	-15.9333	-47.9167	Kielmeyera speciosa	Calophyllaceae	NA	Herb, Tree	Cerrado	Exomalopsis fulvofasciata	Apidae	Bee	V	Invertebrate	NA	NA
16	Barros, M. A. G.	Floração sincrônica e sistemas reprodutivos em quatro espécies de Kielmeyera Mart.(Guttiferae).	2002	DF	-15.9333	-47.9167	Kielmeyera speciosa	Calophyllaceae	NA	Herb, Tree	Cerrado	Lasioglossum sp.	Halictidae	Bee	V	Invertebrate	NA	NA
16	Barros, M. A. G.	Floração sincrônica e sistemas reprodutivos em quatro espécies de Kielmeyera Mart.(Guttiferae).	2002	DF	-15.9333	-47.9167	Kielmeyera speciosa	Calophyllaceae	NA	Herb, Tree	Cerrado	Megalostomis sp.	Chrysomelidae	Beetle	V	Invertebrate	NA	NA
16	Barros, M. A. G.	Floração sincrônica e sistemas reprodutivos em quatro espécies de Kielmeyera Mart.(Guttiferae).	2002	DF	-15.9333	-47.9167	Kielmeyera speciosa	Calophyllaceae	NA	Herb, Tree	Cerrado	Paratetrapedia xanthopoda	Apidae	Bee	V	Invertebrate	NA	NA
16	Barros, M. A. G.	Floração sincrônica e sistemas reprodutivos em quatro espécies de Kielmeyera Mart.(Guttiferae).	2002	DF	-15.9333	-47.9167	Kielmeyera speciosa	Calophyllaceae	NA	Herb, Tree	Cerrado	Paratrigona lineata	Apidae	Bee	V	Invertebrate	NA	NA
16	Barros, M. A. G.	Floração sincrônica e sistemas reprodutivos em quatro espécies de Kielmeyera Mart.(Guttiferae).	2002	DF	-15.9333	-47.9167	Kielmeyera speciosa	Calophyllaceae	NA	Herb, Tree	Cerrado	Partomona cupira	Apidae	Bee	V	Invertebrate	NA	NA
16	Barros, M. A. G.	Floração sincrônica e sistemas reprodutivos em quatro espécies de Kielmeyera Mart.(Guttiferae).	2002	DF	-15.9333	-47.9167	Kielmeyera speciosa	Calophyllaceae	NA	Herb, Tree	Cerrado	Pseudaugochloropsis graminea	Halictidae	Bee	V	Invertebrate	NA	NA
16	Barros, M. A. G.	Floração sincrônica e sistemas reprodutivos em quatro espécies de Kielmeyera Mart.(Guttiferae).	2002	DF	-15.9333	-47.9167	Kielmeyera speciosa	Calophyllaceae	NA	Herb, Tree	Cerrado	Tetragona clavipes	Apidae	Bee	V	Invertebrate	NA	NA
16	Barros, M. A. G.	Floração sincrônica e sistemas reprodutivos em quatro espécies de Kielmeyera Mart.(Guttiferae).	2002	DF	-15.9333	-47.9167	Kielmeyera speciosa	Calophyllaceae	NA	Herb, Tree	Cerrado	Tetrapedia rugulosa	Apidae	Bee	V	Invertebrate	NA	NA
16	Barros, M. A. G.	Floração sincrônica e sistemas reprodutivos em quatro espécies de Kielmeyera Mart.(Guttiferae).	2002	DF	-15.9333	-47.9167	Kielmeyera speciosa	Calophyllaceae	NA	Herb, Tree	Cerrado	Tetrapedia sp.	Apidae	Bee	V	Invertebrate	NA	NA
16	Barros, M. A. G.	Floração sincrônica e sistemas reprodutivos em quatro espécies de Kielmeyera Mart.(Guttiferae).	2002	DF	-15.9333	-47.9167	Kielmeyera speciosa	Calophyllaceae	NA	Herb, Tree	Cerrado	Trigona spinipes	Apidae	Bee	V	Invertebrate	NA	NA
16	Barros, M. A. G.	Floração sincrônica e sistemas reprodutivos em quatro espécies de Kielmeyera Mart.(Guttiferae).	2002	DF	-15.9333	-47.9167	Kielmeyera speciosa	Calophyllaceae	NA	Herb, Tree	Cerrado	Trigonisca sp.	Apidae	Bee	V	Invertebrate	NA	NA
16	Barros, M. A. G.	Floração sincrônica e sistemas reprodutivos em quatro espécies de Kielmeyera Mart.(Guttiferae).	2002	DF	-15.9333	-47.9167	Kielmeyera speciosa	Calophyllaceae	NA	Herb, Tree	Cerrado	Xylocopa frontalis	Apidae	Bee	P	Invertebrate	Pollen	NA
16	Barros, M. A. G.	Floração sincrônica e sistemas reprodutivos em quatro espécies de Kielmeyera Mart.(Guttiferae).	2002	DF	-15.9333	-47.9167	Kielmeyera speciosa	Calophyllaceae	NA	Herb, Tree	Cerrado	Xylocopa hirsutissima	Apidae	Bee	P	Invertebrate	Pollen	NA
16	Barros, M. A. G.	Floração sincrônica e sistemas reprodutivos em quatro espécies de Kielmeyera Mart.(Guttiferae).	2002	DF	-15.9333	-47.9167	Kielmeyera variabilis	Calophyllaceae	NA	SubHerb	Cerrado	Anthonomus sp.	Curculionidae	Beetle	V	Invertebrate	NA	NA
16	Barros, M. A. G.	Floração sincrônica e sistemas reprodutivos em quatro espécies de Kielmeyera Mart.(Guttiferae).	2002	DF	-15.9333	-47.9167	Kielmeyera variabilis	Calophyllaceae	NA	SubHerb	Cerrado	Apis mellifera	Apidae	Bee	V	Invertebrate	NA	NA
16	Barros, M. A. G.	Floração sincrônica e sistemas reprodutivos em quatro espécies de Kielmeyera Mart.(Guttiferae).	2002	DF	-15.9333	-47.9167	Kielmeyera variabilis	Calophyllaceae	NA	SubHerb	Cerrado	Augochlora sp.	Halictidae	Bee	V	Invertebrate	NA	NA
16	Barros, M. A. G.	Floração sincrônica e sistemas reprodutivos em quatro espécies de Kielmeyera Mart.(Guttiferae).	2002	DF	-15.9333	-47.9167	Kielmeyera variabilis	Calophyllaceae	NA	SubHerb	Cerrado	Augochloropsis aphrodite	Halictidae	Bee	V	Invertebrate	NA	NA
16	Barros, M. A. G.	Floração sincrônica e sistemas reprodutivos em quatro espécies de Kielmeyera Mart.(Guttiferae).	2002	DF	-15.9333	-47.9167	Kielmeyera variabilis	Calophyllaceae	NA	SubHerb	Cerrado	Augochloropsis cupreola	Halictidae	Bee	V	Invertebrate	NA	NA
16	Barros, M. A. G.	Floração sincrônica e sistemas reprodutivos em quatro espécies de Kielmeyera Mart.(Guttiferae).	2002	DF	-15.9333	-47.9167	Kielmeyera variabilis	Calophyllaceae	NA	SubHerb	Cerrado	Ceratina sp.	Apidae	Bee	V	Invertebrate	NA	NA
16	Barros, M. A. G.	Floração sincrônica e sistemas reprodutivos em quatro espécies de Kielmeyera Mart.(Guttiferae).	2002	DF	-15.9333	-47.9167	Kielmeyera variabilis	Calophyllaceae	NA	SubHerb	Cerrado	Epicharis schrottkyi	Apidae	Bee	V	Invertebrate	NA	NA
16	Barros, M. A. G.	Floração sincrônica e sistemas reprodutivos em quatro espécies de Kielmeyera Mart.(Guttiferae).	2002	DF	-15.9333	-47.9167	Kielmeyera variabilis	Calophyllaceae	NA	SubHerb	Cerrado	Exomalopsis fulvofasciata	Apidae	Bee	V	Invertebrate	NA	NA
16	Barros, M. A. G.	Floração sincrônica e sistemas reprodutivos em quatro espécies de Kielmeyera Mart.(Guttiferae).	2002	DF	-15.9333	-47.9167	Kielmeyera variabilis	Calophyllaceae	NA	SubHerb	Cerrado	Lasioglossum sp.	Halictidae	Bee	V	Invertebrate	NA	NA
16	Barros, M. A. G.	Floração sincrônica e sistemas reprodutivos em quatro espécies de Kielmeyera Mart.(Guttiferae).	2002	DF	-15.9333	-47.9167	Kielmeyera variabilis	Calophyllaceae	NA	SubHerb	Cerrado	Megalostomis sp.	Chrysomelidae	Beetle	V	Invertebrate	NA	NA
16	Barros, M. A. G.	Floração sincrônica e sistemas reprodutivos em quatro espécies de Kielmeyera Mart.(Guttiferae).	2002	DF	-15.9333	-47.9167	Kielmeyera variabilis	Calophyllaceae	NA	SubHerb	Cerrado	Paratetrapedia xanthopoda	Apidae	Bee	V	Invertebrate	NA	NA
16	Barros, M. A. G.	Floração sincrônica e sistemas reprodutivos em quatro espécies de Kielmeyera Mart.(Guttiferae).	2002	DF	-15.9333	-47.9167	Kielmeyera variabilis	Calophyllaceae	NA	SubHerb	Cerrado	Paratrigona lineata	Apidae	Bee	V	Invertebrate	NA	NA
16	Barros, M. A. G.	Floração sincrônica e sistemas reprodutivos em quatro espécies de Kielmeyera Mart.(Guttiferae).	2002	DF	-15.9333	-47.9167	Kielmeyera variabilis	Calophyllaceae	NA	SubHerb	Cerrado	Pseudaugochloropsis graminea	Halictidae	Bee	V	Invertebrate	NA	NA
16	Barros, M. A. G.	Floração sincrônica e sistemas reprodutivos em quatro espécies de Kielmeyera Mart.(Guttiferae).	2002	DF	-15.9333	-47.9167	Kielmeyera variabilis	Calophyllaceae	NA	SubHerb	Cerrado	Tetragona clavipes	Apidae	Bee	V	Invertebrate	NA	NA
16	Barros, M. A. G.	Floração sincrônica e sistemas reprodutivos em quatro espécies de Kielmeyera Mart.(Guttiferae).	2002	DF	-15.9333	-47.9167	Kielmeyera variabilis	Calophyllaceae	NA	SubHerb	Cerrado	Tetrapedia rugulosa	Apidae	Bee	V	Invertebrate	NA	NA
16	Barros, M. A. G.	Floração sincrônica e sistemas reprodutivos em quatro espécies de Kielmeyera Mart.(Guttiferae).	2002	DF	-15.9333	-47.9167	Kielmeyera variabilis	Calophyllaceae	NA	SubHerb	Cerrado	Tetrapedia sp.	Apidae	Bee	V	Invertebrate	NA	NA
16	Barros, M. A. G.	Floração sincrônica e sistemas reprodutivos em quatro espécies de Kielmeyera Mart.(Guttiferae).	2002	DF	-15.9333	-47.9167	Kielmeyera variabilis	Calophyllaceae	NA	SubHerb	Cerrado	Trigona spinipes	Apidae	Bee	V	Invertebrate	NA	NA
16	Barros, M. A. G.	Floração sincrônica e sistemas reprodutivos em quatro espécies de Kielmeyera Mart.(Guttiferae).	2002	DF	-15.9333	-47.9167	Kielmeyera variabilis	Calophyllaceae	NA	SubHerb	Cerrado	Trigonisca sp.	Apidae	Bee	V	Invertebrate	NA	NA
16	Barros, M. A. G.	Floração sincrônica e sistemas reprodutivos em quatro espécies de Kielmeyera Mart.(Guttiferae).	2002	DF	-15.9333	-47.9167	Kielmeyera variabilis	Calophyllaceae	NA	SubHerb	Cerrado	Xylocopa frontalis	Apidae	Bee	P	Invertebrate	Pollen	NA
16	Barros, M. A. G.	Floração sincrônica e sistemas reprodutivos em quatro espécies de Kielmeyera Mart.(Guttiferae).	2002	DF	-15.9333	-47.9167	Kielmeyera variabilis	Calophyllaceae	NA	SubHerb	Cerrado	Xylocopa hirsutissima	Apidae	Bee	P	Invertebrate	Pollen	NA
17	Baumgarten, J. E., & Vieira, E. M.	Reproductive seasonality and development of Anoura geoffroyi (Chiroptera: Phyllostomidae) in central Brazil.	1994	DF	-15.525	-47.8417	Pseudobombax sp.	Malvaceae	Chiropterophily	NA	NA	Anoura geoffroyi	Phyllostomidae	Bat	V	Vertebrate	Nectar	NA
18	Vilas Boas J. C., Fava W. S., Laroca S., Sigrist M. R.	Two sympatric Byrsonima species (Malpighiaceae) differ in phenological and reproductive patterns	2013	MS	-20.481	-54.6331	Byrsonima intermedia	Malpighiaceae	Melittophily	Herb	Amazon rainforest, Cerrado, Atlantic forest, Pantanal	Apis mellifera	Apidae	Bee	P	Invertebrate	Pollen	NA
18	Vilas Boas J. C., Fava W. S., Laroca S., Sigrist M. R.	Two sympatric Byrsonima species (Malpighiaceae) differ in phenological and reproductive patterns	2013	MS	-20.481	-54.6331	Byrsonima intermedia	Malpighiaceae	Melittophily	Herb	Amazon rainforest, Cerrado, Atlantic forest, Pantanal	Augochloropsis sp.	Halictidae	Bee	P	Invertebrate	Pollen	NA
18	Vilas Boas J. C., Fava W. S., Laroca S., Sigrist M. R.	Two sympatric Byrsonima species (Malpighiaceae) differ in phenological and reproductive patterns	2013	MS	-20.481	-54.6331	Byrsonima intermedia	Malpighiaceae	Melittophily	Herb	Amazon rainforest, Cerrado, Atlantic forest, Pantanal	Centris varia	Apidae	Bee	P	Invertebrate	Pollen / Oil	NA
18	Vilas Boas J. C., Fava W. S., Laroca S., Sigrist M. R.	Two sympatric Byrsonima species (Malpighiaceae) differ in phenological and reproductive patterns	2013	MS	-20.481	-54.6331	Byrsonima intermedia	Malpighiaceae	Melittophily	Herb	Amazon rainforest, Cerrado, Atlantic forest, Pantanal	Epicharis flava	Apidae	Bee	P	Invertebrate	Pollen / Oil	NA
18	Vilas Boas J. C., Fava W. S., Laroca S., Sigrist M. R.	Two sympatric Byrsonima species (Malpighiaceae) differ in phenological and reproductive patterns	2013	MS	-20.481	-54.6331	Byrsonima intermedia	Malpighiaceae	Melittophily	Herb	Amazon rainforest, Cerrado, Atlantic forest, Pantanal	NA	Halictidae	Bee	P	Invertebrate	Pollen	NA
18	Vilas Boas J. C., Fava W. S., Laroca S., Sigrist M. R.	Two sympatric Byrsonima species (Malpighiaceae) differ in phenological and reproductive patterns	2013	MS	-20.481	-54.6331	Byrsonima intermedia	Malpighiaceae	Melittophily	Herb	Amazon rainforest, Cerrado, Atlantic forest, Pantanal	NA	Halictidae	Bee	P	Invertebrate	Pollen	NA
18	Vilas Boas J. C., Fava W. S., Laroca S., Sigrist M. R.	Two sympatric Byrsonima species (Malpighiaceae) differ in phenological and reproductive patterns	2013	MS	-20.481	-54.6331	Byrsonima intermedia	Malpighiaceae	Melittophily	Herb	Amazon rainforest, Cerrado, Atlantic forest, Pantanal	Paratetrapedia sp.	Apidae	Bee	P	Invertebrate	Pollen / Oil	NA
18	Vilas Boas J. C., Fava W. S., Laroca S., Sigrist M. R.	Two sympatric Byrsonima species (Malpighiaceae) differ in phenological and reproductive patterns	2013	MS	-20.481	-54.6331	Byrsonima intermedia	Malpighiaceae	Melittophily	Herb	Amazon rainforest, Cerrado, Atlantic forest, Pantanal	Paratrigona lineata	Apidae	Bee	P	Invertebrate	Pollen	NA
18	Vilas Boas J. C., Fava W. S., Laroca S., Sigrist M. R.	Two sympatric Byrsonima species (Malpighiaceae) differ in phenological and reproductive patterns	2013	MS	-20.481	-54.6331	Byrsonima intermedia	Malpighiaceae	Melittophily	Herb	Amazon rainforest, Cerrado, Atlantic forest, Pantanal	Tetragonisca angustula	Apidae	Bee	P	Invertebrate	Pollen	NA
18	Vilas Boas J. C., Fava W. S., Laroca S., Sigrist M. R.	Two sympatric Byrsonima species (Malpighiaceae) differ in phenological and reproductive patterns	2013	MS	-20.481	-54.6331	Byrsonima intermedia	Malpighiaceae	Melittophily	Herb	Amazon rainforest, Cerrado, Atlantic forest, Pantanal	Tetrapedia imitatrix	Apidae	Bee	P	Invertebrate	Pollen / Oil	NA
18	Vilas Boas J. C., Fava W. S., Laroca S., Sigrist M. R.	Two sympatric Byrsonima species (Malpighiaceae) differ in phenological and reproductive patterns	2013	MS	-20.481	-54.6331	Byrsonima intermedia	Malpighiaceae	Melittophily	Herb	Amazon rainforest, Cerrado, Atlantic forest, Pantanal	Trigona spinipes	Apidae	Bee	P	Invertebrate	Pollen	NA
18	Vilas Boas J. C., Fava W. S., Laroca S., Sigrist M. R.	Two sympatric Byrsonima species (Malpighiaceae) differ in phenological and reproductive patterns	2013	MS	-20.481	-54.6331	Byrsonima intermedia	Malpighiaceae	Melittophily	Herb	Amazon rainforest, Cerrado, Atlantic forest, Pantanal	Xanthopedia larocai	Apidae	Bee	P	Invertebrate	Pollen	NA
18	Vilas Boas J. C., Fava W. S., Laroca S., Sigrist M. R.	Two sympatric Byrsonima species (Malpighiaceae) differ in phenological and reproductive patterns	2013	MS	-20.481	-54.6331	Byrsonima intermedia	Malpighiaceae	Melittophily	Herb	Amazon rainforest, Cerrado, Atlantic forest, Pantanal	Xylocopa ordinaria	Apidae	Bee	P	Invertebrate	Pollen	NA
18	Vilas Boas J. C., Fava W. S., Laroca S., Sigrist M. R.	Two sympatric Byrsonima species (Malpighiaceae) differ in phenological and reproductive patterns	2013	MS	-20.481	-54.6331	Byrsonima pachyphylla	Malpighiaceae	Melittophily	Herb, Tree	Amazon rainforest, Cerrado	Apis mellifera	Apidae	Bee	P	Invertebrate	Pollen	NA
18	Vilas Boas J. C., Fava W. S., Laroca S., Sigrist M. R.	Two sympatric Byrsonima species (Malpighiaceae) differ in phenological and reproductive patterns	2013	MS	-20.481	-54.6331	Byrsonima pachyphylla	Malpighiaceae	Melittophily	Herb, Tree	Amazon rainforest, Cerrado	Bombus sp.	Apidae	Bee	P	Invertebrate	Pollen	NA
18	Vilas Boas J. C., Fava W. S., Laroca S., Sigrist M. R.	Two sympatric Byrsonima species (Malpighiaceae) differ in phenological and reproductive patterns	2013	MS	-20.481	-54.6331	Byrsonima pachyphylla	Malpighiaceae	Melittophily	Herb, Tree	Amazon rainforest, Cerrado	Centris varia	Apidae	Bee	P	Invertebrate	Pollen / Oil	NA
18	Vilas Boas J. C., Fava W. S., Laroca S., Sigrist M. R.	Two sympatric Byrsonima species (Malpighiaceae) differ in phenological and reproductive patterns	2013	MS	-20.481	-54.6331	Byrsonima pachyphylla	Malpighiaceae	Melittophily	Herb, Tree	Amazon rainforest, Cerrado	Epicharis flava	Apidae	Bee	P	Invertebrate	Pollen / Oil	NA
18	Vilas Boas J. C., Fava W. S., Laroca S., Sigrist M. R.	Two sympatric Byrsonima species (Malpighiaceae) differ in phenological and reproductive patterns	2013	MS	-20.481	-54.6331	Byrsonima pachyphylla	Malpighiaceae	Melittophily	Herb, Tree	Amazon rainforest, Cerrado	NA	Halictidae	Bee	P	Invertebrate	Pollen	NA
18	Vilas Boas J. C., Fava W. S., Laroca S., Sigrist M. R.	Two sympatric Byrsonima species (Malpighiaceae) differ in phenological and reproductive patterns	2013	MS	-20.481	-54.6331	Byrsonima pachyphylla	Malpighiaceae	Melittophily	Herb, Tree	Amazon rainforest, Cerrado	Paratetrapedia sp.	Apidae	Bee	P	Invertebrate	Pollen / Oil	NA
18	Vilas Boas J. C., Fava W. S., Laroca S., Sigrist M. R.	Two sympatric Byrsonima species (Malpighiaceae) differ in phenological and reproductive patterns	2013	MS	-20.481	-54.6331	Byrsonima pachyphylla	Malpighiaceae	Melittophily	Herb, Tree	Amazon rainforest, Cerrado	Paratrigona lineata	Apidae	Bee	P	Invertebrate	Pollen	NA
18	Vilas Boas J. C., Fava W. S., Laroca S., Sigrist M. R.	Two sympatric Byrsonima species (Malpighiaceae) differ in phenological and reproductive patterns	2013	MS	-20.481	-54.6331	Byrsonima pachyphylla	Malpighiaceae	Melittophily	Herb, Tree	Amazon rainforest, Cerrado	Tetragonisca angustula	Apidae	Bee	P	Invertebrate	Pollen	NA
18	Vilas Boas J. C., Fava W. S., Laroca S., Sigrist M. R.	Two sympatric Byrsonima species (Malpighiaceae) differ in phenological and reproductive patterns	2013	MS	-20.481	-54.6331	Byrsonima pachyphylla	Malpighiaceae	Melittophily	Herb, Tree	Amazon rainforest, Cerrado	Tetrapedia imitatrix	Apidae	Bee	P	Invertebrate	Pollen / Oil	NA
18	Vilas Boas J. C., Fava W. S., Laroca S., Sigrist M. R.	Two sympatric Byrsonima species (Malpighiaceae) differ in phenological and reproductive patterns	2013	MS	-20.481	-54.6331	Byrsonima pachyphylla	Malpighiaceae	Melittophily	Herb, Tree	Amazon rainforest, Cerrado	Trigona spinipes	Apidae	Bee	P	Invertebrate	Pollen	NA
18	Vilas Boas J. C., Fava W. S., Laroca S., Sigrist M. R.	Two sympatric Byrsonima species (Malpighiaceae) differ in phenological and reproductive patterns	2013	MS	-20.481	-54.6331	Byrsonima pachyphylla	Malpighiaceae	Melittophily	Herb, Tree	Amazon rainforest, Cerrado	Xylocopa ordinaria	Apidae	Bee	P	Invertebrate	Pollen	NA
19	Cabral, Paulo Roberto de Medeiros; Pansarin, Emerson Ricardo	Biologia reprodutiva de Campylocentrum micranthum (Orchidaceae, Angraecinae). Reproductive biology of Campylocentrum micranthum (Orchidaceae, Angraecinae)	2016	SP	-21.4833	-47.6	Campylocentrum micranthum	Orchidaceae	NA	Herb	Amazon rainforest, Atlantic forest	Ceratina sp.	Apidae	Bee	P	Invertebrate	Nectar	NA
19	Cabral, Paulo Roberto de Medeiros; Pansarin, Emerson Ricardo	Biologia reprodutiva de Campylocentrum micranthum (Orchidaceae, Angraecinae). Reproductive biology of Campylocentrum micranthum (Orchidaceae, Angraecinae)	2016	SP	-21.4833	-47.6	Campylocentrum micranthum	Orchidaceae	NA	Herb	Amazon rainforest, Atlantic forest	Lophopedia nigrispinis	Apidae	Bee	P	Invertebrate	Nectar	NA
19	Cabral, Paulo Roberto de Medeiros; Pansarin, Emerson Ricardo	Biologia reprodutiva de Campylocentrum micranthum (Orchidaceae, Angraecinae). Reproductive biology of Campylocentrum micranthum (Orchidaceae, Angraecinae)	2016	SP	-21.4833	-47.6	Campylocentrum micranthum	Orchidaceae	NA	Herb	Amazon rainforest, Atlantic forest	Lophopedia pygmaea	Apidae	Bee	P	Invertebrate	Nectar	NA
20	Capellari, SC	Evolutionary Ecology of Malpighiaceae Pollination at the Species and Community Levels	2011	DF	-15.9333	-47.8833	Pterandra pyroidea	Malpighiaceae	Melittophily	Herb	Cerrado	Apis mellifera	Apidae	Bee	P	Invertebrate	Pollen	NA
20	Capellari, SC	Evolutionary Ecology of Malpighiaceae Pollination at the Species and Community Levels	2011	DF	-15.9333	-47.8833	Pterandra pyroidea	Malpighiaceae	Melittophily	Herb	Cerrado	Augochlora sp.	Halictidae	Bee	V	Invertebrate	Pollen	NA
20	Capellari, SC	Evolutionary Ecology of Malpighiaceae Pollination at the Species and Community Levels	2011	DF	-15.9333	-47.8833	Pterandra pyroidea	Malpighiaceae	Melittophily	Herb	Cerrado	Bombus brevivillus	Apidae	Bee	P	Invertebrate	Pollen	NA
20	Capellari, SC	Evolutionary Ecology of Malpighiaceae Pollination at the Species and Community Levels	2011	DF	-15.9333	-47.8833	Pterandra pyroidea	Malpighiaceae	Melittophily	Herb	Cerrado	Bombus morio	Apidae	Bee	P	Invertebrate	Pollen	NA
20	Capellari, SC	Evolutionary Ecology of Malpighiaceae Pollination at the Species and Community Levels	2011	DF	-15.9333	-47.8833	Pterandra pyroidea	Malpighiaceae	Melittophily	Herb	Cerrado	Bombus sp.	Apidae	Bee	P	Invertebrate	Pollen	NA
20	Capellari, SC	Evolutionary Ecology of Malpighiaceae Pollination at the Species and Community Levels	2011	DF	-15.9333	-47.8833	Pterandra pyroidea	Malpighiaceae	Melittophily	Herb	Cerrado	Exomalopsis auropilosa	Apidae	Bee	V	Invertebrate	Pollen	NA
20	Capellari, SC	Evolutionary Ecology of Malpighiaceae Pollination at the Species and Community Levels	2011	DF	-15.9333	-47.8833	Pterandra pyroidea	Malpighiaceae	Melittophily	Herb	Cerrado	Exomalopsis campestris	Apidae	Bee	V	Invertebrate	Pollen	NA
20	Capellari, SC	Evolutionary Ecology of Malpighiaceae Pollination at the Species and Community Levels	2011	DF	-15.9333	-47.8833	Pterandra pyroidea	Malpighiaceae	Melittophily	Herb	Cerrado	Paratetrapedia sp.	Apidae	Bee	V	Invertebrate	Pollen	NA
20	Capellari, SC	Evolutionary Ecology of Malpighiaceae Pollination at the Species and Community Levels	2011	DF	-15.9333	-47.8833	Pterandra pyroidea	Malpighiaceae	Melittophily	Herb	Cerrado	Paratrigona lineata	Apidae	Bee	V	Invertebrate	Pollen	NA
20	Capellari, SC	Evolutionary Ecology of Malpighiaceae Pollination at the Species and Community Levels	2011	DF	-15.9333	-47.8833	Pterandra pyroidea	Malpighiaceae	Melittophily	Herb	Cerrado	Tetragona sp.	Apidae	Bee	V	Invertebrate	Pollen	NA
20	Capellari, SC	Evolutionary Ecology of Malpighiaceae Pollination at the Species and Community Levels	2011	DF	-15.9333	-47.8833	Pterandra pyroidea	Malpighiaceae	Melittophily	Herb	Cerrado	Trigona spinipes	Apidae	Bee	V	Invertebrate	Pollen	NA
20	Capellari, SC	Evolutionary Ecology of Malpighiaceae Pollination at the Species and Community Levels	2011	DF	-15.9333	-47.8833	Pterandra pyroidea	Malpighiaceae	Melittophily	Herb	Cerrado	Trigonisca intermedia	Apidae	Bee	V	Invertebrate	Pollen	NA
21	Cappellari, S. C., Haleem, M. A., Marsaioli, A. J., Tidon, R., & Simpson, B. B.	Pterandra pyroidea: a case of pollination shift within Neotropical Malpighiaceae.	2011	DF	-15.9333	-47.8833	Pterandra pyroidea	Malpighiaceae	Melittophily	Herb	Cerrado	Apis mellifera	Apidae	Bee	V	Invertebrate	Pollen	NA
21	Cappellari, S. C., Haleem, M. A., Marsaioli, A. J., Tidon, R., & Simpson, B. B.	Pterandra pyroidea: a case of pollination shift within Neotropical Malpighiaceae.	2011	DF	-15.9333	-47.8833	Pterandra pyroidea	Malpighiaceae	Melittophily	Herb	Cerrado	Augochlora sp.	Halictidae	Bee	V	Invertebrate	Pollen	NA
21	Cappellari, S. C., Haleem, M. A., Marsaioli, A. J., Tidon, R., & Simpson, B. B.	Pterandra pyroidea: a case of pollination shift within Neotropical Malpighiaceae.	2011	DF	-15.9333	-47.8833	Pterandra pyroidea	Malpighiaceae	Melittophily	Herb	Cerrado	Bombus brevivillus	Apidae	Bee	V	Invertebrate	Pollen	NA
21	Cappellari, S. C., Haleem, M. A., Marsaioli, A. J., Tidon, R., & Simpson, B. B.	Pterandra pyroidea: a case of pollination shift within Neotropical Malpighiaceae.	2011	DF	-15.9333	-47.8833	Pterandra pyroidea	Malpighiaceae	Melittophily	Herb	Cerrado	Bombus morio	Apidae	Bee	V	Invertebrate	Pollen	NA
21	Cappellari, S. C., Haleem, M. A., Marsaioli, A. J., Tidon, R., & Simpson, B. B.	Pterandra pyroidea: a case of pollination shift within Neotropical Malpighiaceae.	2011	DF	-15.9333	-47.8833	Pterandra pyroidea	Malpighiaceae	Melittophily	Herb	Cerrado	Bombus sp.	Apidae	Bee	V	Invertebrate	Pollen	NA
21	Cappellari, S. C., Haleem, M. A., Marsaioli, A. J., Tidon, R., & Simpson, B. B.	Pterandra pyroidea: a case of pollination shift within Neotropical Malpighiaceae.	2011	DF	-15.9333	-47.8833	Pterandra pyroidea	Malpighiaceae	Melittophily	Herb	Cerrado	Exomalopsis auropilosa	Apidae	Bee	V	Invertebrate	Pollen	NA
21	Cappellari, S. C., Haleem, M. A., Marsaioli, A. J., Tidon, R., & Simpson, B. B.	Pterandra pyroidea: a case of pollination shift within Neotropical Malpighiaceae.	2011	DF	-15.9333	-47.8833	Pterandra pyroidea	Malpighiaceae	Melittophily	Herb	Cerrado	Exomalopsis campestris	Apidae	Bee	V	Invertebrate	Pollen	NA
21	Cappellari, S. C., Haleem, M. A., Marsaioli, A. J., Tidon, R., & Simpson, B. B.	Pterandra pyroidea: a case of pollination shift within Neotropical Malpighiaceae.	2011	DF	-15.9333	-47.8833	Pterandra pyroidea	Malpighiaceae	Melittophily	Herb	Cerrado	Paratetrapedia sp.	Apidae	Bee	V	Invertebrate	Pollen	NA
21	Cappellari, S. C., Haleem, M. A., Marsaioli, A. J., Tidon, R., & Simpson, B. B.	Pterandra pyroidea: a case of pollination shift within Neotropical Malpighiaceae.	2011	DF	-15.9333	-47.8833	Pterandra pyroidea	Malpighiaceae	Melittophily	Herb	Cerrado	Paratrigona lineata	Apidae	Bee	V	Invertebrate	Pollen	NA
21	Cappellari, S. C., Haleem, M. A., Marsaioli, A. J., Tidon, R., & Simpson, B. B.	Pterandra pyroidea: a case of pollination shift within Neotropical Malpighiaceae.	2011	DF	-15.9333	-47.8833	Pterandra pyroidea	Malpighiaceae	Melittophily	Herb	Cerrado	Temnosoma sp.	Halictidae	Bee	V	Invertebrate	Pollen	NA
21	Cappellari, S. C., Haleem, M. A., Marsaioli, A. J., Tidon, R., & Simpson, B. B.	Pterandra pyroidea: a case of pollination shift within Neotropical Malpighiaceae.	2011	DF	-15.9333	-47.8833	Pterandra pyroidea	Malpighiaceae	Melittophily	Herb	Cerrado	Tetragona sp.	Apidae	Bee	V	Invertebrate	Pollen	NA
21	Cappellari, S. C., Haleem, M. A., Marsaioli, A. J., Tidon, R., & Simpson, B. B.	Pterandra pyroidea: a case of pollination shift within Neotropical Malpighiaceae.	2011	DF	-15.9333	-47.8833	Pterandra pyroidea	Malpighiaceae	Melittophily	Herb	Cerrado	Trigona spinipes	Apidae	Bee	V	Invertebrate	Pollen	NA
21	Cappellari, S. C., Haleem, M. A., Marsaioli, A. J., Tidon, R., & Simpson, B. B.	Pterandra pyroidea: a case of pollination shift within Neotropical Malpighiaceae.	2011	DF	-15.9333	-47.8833	Pterandra pyroidea	Malpighiaceae	Melittophily	Herb	Cerrado	Trigonisca intermedia	Apidae	Bee	V	Invertebrate	Pollen	NA
22	Cappellari, S. C., Melo, G. A., Aguiar, A. J., & Neff, J. L.	Floral oil collection by male Tetrapedia bees (Hymenoptera: Apidae: Tetrapediini)	2012	DF	-15.9333	-47.8667	Banisteriopsis campestris	Malpighiaceae	NA	Herb, SubHerb	Caatinga, Cerrado	Tetrapedia diversipes	Apidae	Bee	V	Invertebrate	Oil	NA
22	Cappellari, S. C., Melo, G. A., Aguiar, A. J., & Neff, J. L.	Floral oil collection by male Tetrapedia bees (Hymenoptera: Apidae: Tetrapediini)	2012	DF	-15.9333	-47.8667	Banisteriopsis campestris	Malpighiaceae	NA	Herb, SubHerb	Caatinga, Cerrado	Tetrapedia peckoltii	Apidae	Bee	V	Invertebrate	Oil	NA
22	Cappellari, S. C., Melo, G. A., Aguiar, A. J., & Neff, J. L.	Floral oil collection by male Tetrapedia bees (Hymenoptera: Apidae: Tetrapediini)	2012	DF	-15.9333	-47.8667	Byrsonima basiloba	Malpighiaceae	NA	Herb	Cerrado	Tetrapedia peckoltii	Apidae	Bee	V	Invertebrate	Oil	NA
22	Cappellari, S. C., Melo, G. A., Aguiar, A. J., & Neff, J. L.	Floral oil collection by male Tetrapedia bees (Hymenoptera: Apidae: Tetrapediini)	2012	PR	-24.5333	-50.2667	Byrsonima brachybotria	Malpighiaceae	NA	Herb	Cerrado	Tetrapedia curvitarsis	Apidae	Bee	V	Invertebrate	Oil	NA
22	Cappellari, S. C., Melo, G. A., Aguiar, A. J., & Neff, J. L.	Floral oil collection by male Tetrapedia bees (Hymenoptera: Apidae: Tetrapediini)	2012	MG	-19.2667	-46.9333	Byrsonima coccolobifolia	Malpighiaceae	NA	Herb, Tree	Amazon rainforest, Cerrado, Atlantic forest	Tetrapedia peckoltii	Apidae	Bee	V	Invertebrate	Oil	NA
22	Cappellari, S. C., Melo, G. A., Aguiar, A. J., & Neff, J. L.	Floral oil collection by male Tetrapedia bees (Hymenoptera: Apidae: Tetrapediini)	2012	DF	-15.9333	-47.8667	Heteropterys pteropetala	Malpighiaceae	NA	Herb	Caatinga, Cerrado	Tetrapedia diversipes	Apidae	Bee	V	Invertebrate	Oil	NA
22	Cappellari, S. C., Melo, G. A., Aguiar, A. J., & Neff, J. L.	Floral oil collection by male Tetrapedia bees (Hymenoptera: Apidae: Tetrapediini)	2012	DF	-15.9333	-47.8667	Heteropterys tomentosa	Malpighiaceae	NA	Vine, SubHerb	Cerrado	Tetrapedia diversipes	Apidae	Bee	V	Invertebrate	Oil	NA
22	Cappellari, S. C., Melo, G. A., Aguiar, A. J., & Neff, J. L.	Floral oil collection by male Tetrapedia bees (Hymenoptera: Apidae: Tetrapediini)	2012	DF	-15.9333	-47.8667	Heteropterys tomentosa	Malpighiaceae	NA	Vine, SubHerb	Cerrado	Tetrapedia peckoltii	Apidae	Bee	V	Invertebrate	Oil	NA
22	Cappellari, S. C., Melo, G. A., Aguiar, A. J., & Neff, J. L.	Floral oil collection by male Tetrapedia bees (Hymenoptera: Apidae: Tetrapediini)	2012	DF	-15.9333	-47.8667	Heteropterys tomentosa	Malpighiaceae	NA	Vine, SubHerb	Cerrado	Tetrapedia sp.	Apidae	Bee	V	Invertebrate	Oil	NA
22	Cappellari, S. C., Melo, G. A., Aguiar, A. J., & Neff, J. L.	Floral oil collection by male Tetrapedia bees (Hymenoptera: Apidae: Tetrapediini)	2012	DF	-15.9333	-47.8667	Peixotoa goiana	Malpighiaceae	NA	SubHerb	Cerrado	Tetrapedia diversipes	Apidae	Bee	V	Invertebrate	Oil	NA
23	Carvalho DA, Oliveira PE	Biologia reprodutiva e polinização de Senna sylvestris (Vell.) HS Irwin & Barneby (Leguminosae, Caesalpinioideae)	2003	MG	-22.0624	-46.4766	Senna sylvestris	Fabaceae	Melittophily	Herb, Tree, Vine	Amazon rainforest, Caatinga, Cerrado, Atlantic forest, Pantanal	Asilidae	Asilidae	Fly	V	Invertebrate	NA	NA
23	Carvalho DA, Oliveira PE	Biologia reprodutiva e polinização de Senna sylvestris (Vell.) HS Irwin & Barneby (Leguminosae, Caesalpinioideae)	2003	MG	-22.0624	-46.4766	Senna sylvestris	Fabaceae	Melittophily	Herb, Tree, Vine	Amazon rainforest, Caatinga, Cerrado, Atlantic forest, Pantanal	Bombus morio	Apidae	Bee	V	Invertebrate	Pollen	NA
23	Carvalho DA, Oliveira PE	Biologia reprodutiva e polinização de Senna sylvestris (Vell.) HS Irwin & Barneby (Leguminosae, Caesalpinioideae)	2003	MG	-22.0624	-46.4766	Senna sylvestris	Fabaceae	Melittophily	Herb, Tree, Vine	Amazon rainforest, Caatinga, Cerrado, Atlantic forest, Pantanal	Centris sp.	Apidae	Bee	V	Invertebrate	Pollen	NA
23	Carvalho DA, Oliveira PE	Biologia reprodutiva e polinização de Senna sylvestris (Vell.) HS Irwin & Barneby (Leguminosae, Caesalpinioideae)	2003	MG	-22.0624	-46.4766	Senna sylvestris	Fabaceae	Melittophily	Herb, Tree, Vine	Amazon rainforest, Caatinga, Cerrado, Atlantic forest, Pantanal	Exomalopsis sp.	Apidae	Bee	V	Invertebrate	Pollen	NA
23	Carvalho DA, Oliveira PE	Biologia reprodutiva e polinização de Senna sylvestris (Vell.) HS Irwin & Barneby (Leguminosae, Caesalpinioideae)	2003	MG	-22.0624	-46.4766	Senna sylvestris	Fabaceae	Melittophily	Herb, Tree, Vine	Amazon rainforest, Caatinga, Cerrado, Atlantic forest, Pantanal	Melipona quinquefasciata	Apidae	Bee	P	Invertebrate	Pollen	NA
23	Carvalho DA, Oliveira PE	Biologia reprodutiva e polinização de Senna sylvestris (Vell.) HS Irwin & Barneby (Leguminosae, Caesalpinioideae)	2003	MG	-22.0624	-46.4766	Senna sylvestris	Fabaceae	Melittophily	Herb, Tree, Vine	Amazon rainforest, Caatinga, Cerrado, Atlantic forest, Pantanal	Oxaea flavescens	Andrenidae	Bee	P	Invertebrate	Pollen	NA
23	Carvalho DA, Oliveira PE	Biologia reprodutiva e polinização de Senna sylvestris (Vell.) HS Irwin & Barneby (Leguminosae, Caesalpinioideae)	2003	MG	-22.0624	-46.4766	Senna sylvestris	Fabaceae	Melittophily	Herb, Tree, Vine	Amazon rainforest, Caatinga, Cerrado, Atlantic forest, Pantanal	Pseudaugochlora graminea	Halictidae	Bee	V	Invertebrate	Pollen	NA
23	Carvalho DA, Oliveira PE	Biologia reprodutiva e polinização de Senna sylvestris (Vell.) HS Irwin & Barneby (Leguminosae, Caesalpinioideae)	2003	MG	-22.0624	-46.4766	Senna sylvestris	Fabaceae	Melittophily	Herb, Tree, Vine	Amazon rainforest, Caatinga, Cerrado, Atlantic forest, Pantanal	Trigona spinipes	Apidae	Bee	P	Invertebrate	Pollen	NA
23	Carvalho DA, Oliveira PE	Biologia reprodutiva e polinização de Senna sylvestris (Vell.) HS Irwin & Barneby (Leguminosae, Caesalpinioideae)	2003	MG	-22.0624	-46.4766	Senna sylvestris	Fabaceae	Melittophily	Herb, Tree, Vine	Amazon rainforest, Caatinga, Cerrado, Atlantic forest, Pantanal	Xylocopa sp.	Apidae	Bee	P	Invertebrate	Pollen	NA
24	Cavalcante, T. R. M., NBirds, R. V., Franceschinelli, E. V., & Silva, R. P. D.	Polinização e formação de frutos em araticum	2009	GO	-16.6958	-49.6266	Annona crassiflora	Annonaceae	Cantharophily	Tree	Amazon rainforest, Cerrado, Pantanal	Cyclocephala atricapilla	Scarabaeidae	Beetle	V	Invertebrate	NA	Commercial fruit
24	Cavalcante, T. R. M., NBirds, R. V., Franceschinelli, E. V., & Silva, R. P. D.	Polinização e formação de frutos em araticum	2009	GO	-16.6958	-49.6266	Annona crassiflora	Annonaceae	Cantharophily	Tree	Amazon rainforest, Cerrado, Pantanal	Cyclocephala latericia	Scarabaeidae	Beetle	V	Invertebrate	NA	Commercial fruit
24	Cavalcante, T. R. M., NBirds, R. V., Franceschinelli, E. V., & Silva, R. P. D.	Polinização e formação de frutos em araticum	2009	GO	-16.6958	-49.6266	Annona crassiflora	Annonaceae	Cantharophily	Tree	Amazon rainforest, Cerrado, Pantanal	Cyclocephala octopunctata	Scarabaeidae	Beetle	P	Invertebrate	NA	Commercial fruit
25	Coelho, Christiano Peres; Consolaro, Hélder Nagai; Oliveira, Paulo Eugênio	Biologia reprodutiva e polinização de Palicourea crocea (Rubiaceae), uma espécie distílica e ornitófila no Cerrado de Goiás, Brasil. Reproductive biology and pollination of Palicourea crocea (Rubiaceae), the distylous and ornithophilous specie in the Cerrado of Goiás, Brazil	2020	GO	-18.3499	-49.0718	Palicourea crocea	Rubiaceae	NA	Herb	Amazon rainforest, Caatinga, Cerrado	Aellopos titan	Sphingidae	Moth	V	Invertebrate	Nectar	NA
25	Coelho, Christiano Peres; Consolaro, Hélder Nagai; Oliveira, Paulo Eugênio	Biologia reprodutiva e polinização de Palicourea crocea (Rubiaceae), uma espécie distílica e ornitófila no Cerrado de Goiás, Brasil. Reproductive biology and pollination of Palicourea crocea (Rubiaceae), the distylous and ornithophilous specie in the Cerrado of Goiás, Brazil	2020	GO	-18.3499	-49.0718	Palicourea crocea	Rubiaceae	NA	Herb	Amazon rainforest, Caatinga, Cerrado	Aellopos titan	Sphingidae	Moth	V	Invertebrate	Nectar	NA
25	Coelho, Christiano Peres; Consolaro, Hélder Nagai; Oliveira, Paulo Eugênio	Biologia reprodutiva e polinização de Palicourea crocea (Rubiaceae), uma espécie distílica e ornitófila no Cerrado de Goiás, Brasil. Reproductive biology and pollination of Palicourea crocea (Rubiaceae), the distylous and ornithophilous specie in the Cerrado of Goiás, Brazil	2020	GO	-18.3499	-49.0718	Palicourea crocea	Rubiaceae	NA	Herb	Amazon rainforest, Caatinga, Cerrado	Apis mellifera	Apidae	Bee	V	Invertebrate	NA	NA
25	Coelho, Christiano Peres; Consolaro, Hélder Nagai; Oliveira, Paulo Eugênio	Biologia reprodutiva e polinização de Palicourea crocea (Rubiaceae), uma espécie distílica e ornitófila no Cerrado de Goiás, Brasil. Reproductive biology and pollination of Palicourea crocea (Rubiaceae), the distylous and ornithophilous specie in the Cerrado of Goiás, Brazil	2020	GO	-18.3499	-49.0718	Palicourea crocea	Rubiaceae	NA	Herb	Amazon rainforest, Caatinga, Cerrado	Apis mellifera	Apidae	Bee	V	Invertebrate	Nectar	NA
25	Coelho, Christiano Peres; Consolaro, Hélder Nagai; Oliveira, Paulo Eugênio	Biologia reprodutiva e polinização de Palicourea crocea (Rubiaceae), uma espécie distílica e ornitófila no Cerrado de Goiás, Brasil. Reproductive biology and pollination of Palicourea crocea (Rubiaceae), the distylous and ornithophilous specie in the Cerrado of Goiás, Brazil	2020	GO	-18.3499	-49.0718	Palicourea crocea	Rubiaceae	NA	Herb	Amazon rainforest, Caatinga, Cerrado	Chlorostilbon aureoventris	Trochilidae	Hummingbird	V	Vertebrate	NA	NA
25	Coelho, Christiano Peres; Consolaro, Hélder Nagai; Oliveira, Paulo Eugênio	Biologia reprodutiva e polinização de Palicourea crocea (Rubiaceae), uma espécie distílica e ornitófila no Cerrado de Goiás, Brasil. Reproductive biology and pollination of Palicourea crocea (Rubiaceae), the distylous and ornithophilous specie in the Cerrado of Goiás, Brazil	2020	GO	-18.3499	-49.0718	Palicourea crocea	Rubiaceae	NA	Herb	Amazon rainforest, Caatinga, Cerrado	Chlorostilbon aureoventris	Trochilidae	Hummingbird	V	Vertebrate	Nectar	NA
25	Coelho, Christiano Peres; Consolaro, Hélder Nagai; Oliveira, Paulo Eugênio	Biologia reprodutiva e polinização de Palicourea crocea (Rubiaceae), uma espécie distílica e ornitófila no Cerrado de Goiás, Brasil. Reproductive biology and pollination of Palicourea crocea (Rubiaceae), the distylous and ornithophilous specie in the Cerrado of Goiás, Brazil	2020	GO	-18.3499	-49.0718	Palicourea crocea	Rubiaceae	NA	Herb	Amazon rainforest, Caatinga, Cerrado	Epicharis flava	Apidae	Bee	V	Invertebrate	NA	NA
25	Coelho, Christiano Peres; Consolaro, Hélder Nagai; Oliveira, Paulo Eugênio	Biologia reprodutiva e polinização de Palicourea crocea (Rubiaceae), uma espécie distílica e ornitófila no Cerrado de Goiás, Brasil. Reproductive biology and pollination of Palicourea crocea (Rubiaceae), the distylous and ornithophilous specie in the Cerrado of Goiás, Brazil	2020	GO	-18.3499	-49.0718	Palicourea crocea	Rubiaceae	NA	Herb	Amazon rainforest, Caatinga, Cerrado	Epicharis flava	Apidae	Bee	V	Invertebrate	Nectar	NA
25	Coelho, Christiano Peres; Consolaro, Hélder Nagai; Oliveira, Paulo Eugênio	Biologia reprodutiva e polinização de Palicourea crocea (Rubiaceae), uma espécie distílica e ornitófila no Cerrado de Goiás, Brasil. Reproductive biology and pollination of Palicourea crocea (Rubiaceae), the distylous and ornithophilous specie in the Cerrado of Goiás, Brazil	2020	GO	-18.3499	-49.0718	Palicourea crocea	Rubiaceae	NA	Herb	Amazon rainforest, Caatinga, Cerrado	Euglossa sp.	Apidae	Bee	V	Invertebrate	NA	NA
25	Coelho, Christiano Peres; Consolaro, Hélder Nagai; Oliveira, Paulo Eugênio	Biologia reprodutiva e polinização de Palicourea crocea (Rubiaceae), uma espécie distílica e ornitófila no Cerrado de Goiás, Brasil. Reproductive biology and pollination of Palicourea crocea (Rubiaceae), the distylous and ornithophilous specie in the Cerrado of Goiás, Brazil	2020	GO	-18.3499	-49.0718	Palicourea crocea	Rubiaceae	NA	Herb	Amazon rainforest, Caatinga, Cerrado	Eulaema nigrita	Apidae	Bee	V	Invertebrate	Nectar	NA
25	Coelho, Christiano Peres; Consolaro, Hélder Nagai; Oliveira, Paulo Eugênio	Biologia reprodutiva e polinização de Palicourea crocea (Rubiaceae), uma espécie distílica e ornitófila no Cerrado de Goiás, Brasil. Reproductive biology and pollination of Palicourea crocea (Rubiaceae), the distylous and ornithophilous specie in the Cerrado of Goiás, Brazil	2020	GO	-18.3499	-49.0718	Palicourea crocea	Rubiaceae	NA	Herb	Amazon rainforest, Caatinga, Cerrado	Eulaema nigrita	Apidae	Bee	V	Invertebrate	Nectar	NA
25	Coelho, Christiano Peres; Consolaro, Hélder Nagai; Oliveira, Paulo Eugênio	Biologia reprodutiva e polinização de Palicourea crocea (Rubiaceae), uma espécie distílica e ornitófila no Cerrado de Goiás, Brasil. Reproductive biology and pollination of Palicourea crocea (Rubiaceae), the distylous and ornithophilous specie in the Cerrado of Goiás, Brazil	2020	GO	-18.3499	-49.0718	Palicourea crocea	Rubiaceae	NA	Herb	Amazon rainforest, Caatinga, Cerrado	Eupetomena macroura	Trochilidae	Hummingbird	V	Vertebrate	NA	NA
25	Coelho, Christiano Peres; Consolaro, Hélder Nagai; Oliveira, Paulo Eugênio	Biologia reprodutiva e polinização de Palicourea crocea (Rubiaceae), uma espécie distílica e ornitófila no Cerrado de Goiás, Brasil. Reproductive biology and pollination of Palicourea crocea (Rubiaceae), the distylous and ornithophilous specie in the Cerrado of Goiás, Brazil	2020	GO	-18.3499	-49.0718	Palicourea crocea	Rubiaceae	NA	Herb	Amazon rainforest, Caatinga, Cerrado	Eupetomena macroura	Trochilidae	Hummingbird	V	Vertebrate	Nectar	NA
25	Coelho, Christiano Peres; Consolaro, Hélder Nagai; Oliveira, Paulo Eugênio	Biologia reprodutiva e polinização de Palicourea crocea (Rubiaceae), uma espécie distílica e ornitófila no Cerrado de Goiás, Brasil. Reproductive biology and pollination of Palicourea crocea (Rubiaceae), the distylous and ornithophilous specie in the Cerrado of Goiás, Brazil	2020	GO	-18.3499	-49.0718	Palicourea crocea	Rubiaceae	NA	Herb	Amazon rainforest, Caatinga, Cerrado	Heliconius erato	Nymphalidae	Butterfly	V	Invertebrate	Nectar	NA
25	Coelho, Christiano Peres; Consolaro, Hélder Nagai; Oliveira, Paulo Eugênio	Biologia reprodutiva e polinização de Palicourea crocea (Rubiaceae), uma espécie distílica e ornitófila no Cerrado de Goiás, Brasil. Reproductive biology and pollination of Palicourea crocea (Rubiaceae), the distylous and ornithophilous specie in the Cerrado of Goiás, Brazil	2020	GO	-18.3499	-49.0718	Palicourea crocea	Rubiaceae	NA	Herb	Amazon rainforest, Caatinga, Cerrado	Heliconius erato	Nymphalidae	Butterfly	V	Invertebrate	Nectar	NA
25	Coelho, Christiano Peres; Consolaro, Hélder Nagai; Oliveira, Paulo Eugênio	Biologia reprodutiva e polinização de Palicourea crocea (Rubiaceae), uma espécie distílica e ornitófila no Cerrado de Goiás, Brasil. Reproductive biology and pollination of Palicourea crocea (Rubiaceae), the distylous and ornithophilous specie in the Cerrado of Goiás, Brazil	2020	GO	-18.3499	-49.0718	Palicourea crocea	Rubiaceae	NA	Herb	Amazon rainforest, Caatinga, Cerrado	Thalurania furcata	Trochilidae	Hummingbird	V	Vertebrate	NA	NA
25	Coelho, Christiano Peres; Consolaro, Hélder Nagai; Oliveira, Paulo Eugênio	Biologia reprodutiva e polinização de Palicourea crocea (Rubiaceae), uma espécie distílica e ornitófila no Cerrado de Goiás, Brasil. Reproductive biology and pollination of Palicourea crocea (Rubiaceae), the distylous and ornithophilous specie in the Cerrado of Goiás, Brazil	2020	GO	-18.3499	-49.0718	Palicourea crocea	Rubiaceae	NA	Herb	Amazon rainforest, Caatinga, Cerrado	Thalurania furcata	Trochilidae	Hummingbird	V	Vertebrate	Nectar	NA
25	Coelho, Christiano Peres; Consolaro, Hélder Nagai; Oliveira, Paulo Eugênio	Biologia reprodutiva e polinização de Palicourea crocea (Rubiaceae), uma espécie distílica e ornitófila no Cerrado de Goiás, Brasil. Reproductive biology and pollination of Palicourea crocea (Rubiaceae), the distylous and ornithophilous specie in the Cerrado of Goiás, Brazil	2020	GO	-18.3499	-49.0718	Palicourea crocea	Rubiaceae	NA	Herb	Amazon rainforest, Caatinga, Cerrado	Trigona sp.	Apidae	Bee	V	Invertebrate	Nectar	NA
25	Coelho, Christiano Peres; Consolaro, Hélder Nagai; Oliveira, Paulo Eugênio	Biologia reprodutiva e polinização de Palicourea crocea (Rubiaceae), uma espécie distílica e ornitófila no Cerrado de Goiás, Brasil. Reproductive biology and pollination of Palicourea crocea (Rubiaceae), the distylous and ornithophilous specie in the Cerrado of Goiás, Brazil	2020	GO	-18.3499	-49.0718	Palicourea crocea	Rubiaceae	NA	Herb	Amazon rainforest, Caatinga, Cerrado	Trigona sp.	Apidae	Bee	V	Invertebrate	Pollen	NA
25	Coelho, Christiano Peres; Consolaro, Hélder Nagai; Oliveira, Paulo Eugênio	Biologia reprodutiva e polinização de Palicourea crocea (Rubiaceae), uma espécie distílica e ornitófila no Cerrado de Goiás, Brasil. Reproductive biology and pollination of Palicourea crocea (Rubiaceae), the distylous and ornithophilous specie in the Cerrado of Goiás, Brazil	2020	GO	-18.3499	-49.0718	Palicourea crocea	Rubiaceae	NA	Herb	Amazon rainforest, Caatinga, Cerrado	Urbanus sp.	Hesperiidae	Butterfly	V	Invertebrate	NA	NA
25	Coelho, Christiano Peres; Consolaro, Hélder Nagai; Oliveira, Paulo Eugênio	Biologia reprodutiva e polinização de Palicourea crocea (Rubiaceae), uma espécie distílica e ornitófila no Cerrado de Goiás, Brasil. Reproductive biology and pollination of Palicourea crocea (Rubiaceae), the distylous and ornithophilous specie in the Cerrado of Goiás, Brazil	2020	GO	-18.3499	-49.0718	Palicourea crocea	Rubiaceae	NA	Herb	Amazon rainforest, Caatinga, Cerrado	Urbanus sp.	Hesperiidae	Butterfly	V	Invertebrate	Nectar	NA
26	Coelho, C. P.; Gomes, D. C.; Guilherme, F. A. G.; Souza, L. F.	Reproductive biology of endemic Solanum melissarum Bohs (Solanaceae) and updating of its current geographic distribution as the basis for its consHerbtion in the Brazilian Cerrado	2017	GO	-17.8594	-51.7258	Solanum melissarum	Solanaceae	NA	Herb, Tree	Amazon rainforest, Caatinga, Cerrado, Atlantic forest, Pampa, Pantanal	Euglossa cordata	Apidae	Bee	P	Invertebrate	Pollen	NA
26	Coelho, C. P.; Gomes, D. C.; Guilherme, F. A. G.; Souza, L. F.	Reproductive biology of endemic Solanum melissarum Bohs (Solanaceae) and updating of its current geographic distribution as the basis for its consHerbtion in the Brazilian Cerrado	2017	GO	-17.8594	-51.7258	Solanum melissarum	Solanaceae	NA	Herb, Tree	Amazon rainforest, Caatinga, Cerrado, Atlantic forest, Pampa, Pantanal	NA	Halictidae	Bee	V	Invertebrate	Pollen	NA
27	Coelho, DC; Marinho, J	Diet and activity of Lonchophylla dekeyseri (Chiroptera, Phyllostomidae) in the Federal District, Brazil	2002	DF	-15.583	-48.0165	Bauhinia cf angulicaulis	Fabaceae	Chiropterophily	Herb, Tree, SubHerb	Amazon rainforest, Cerrado, Atlantic forest	Lonchophylla dekeyseri	Phyllostomidae	Bat	P	Vertebrate	Nectar	NA
27	Coelho, DC; Marinho, J	Diet and activity of Lonchophylla dekeyseri (Chiroptera, Phyllostomidae) in the Federal District, Brazil	2002	DF	-15.583	-47.5915	Lafoensia pacari	Lythraceae	Chiropterophily	Tree	Cerrado	Lonchophylla dekeyseri	Phyllostomidae	Bat	V	Vertebrate	Nectar	NA
27	Coelho, DC; Marinho, J	Diet and activity of Lonchophylla dekeyseri (Chiroptera, Phyllostomidae) in the Federal District, Brazil	2002	DF	-15.583	-48.0165	Luehea grandiflora	Malvaceae	Chiropterophily	Tree	Amazon rainforest, Caatinga, Cerrado, Atlantic forest, Pantanal	Lonchophylla dekeyseri	Phyllostomidae	Bat	V	Vertebrate	Nectar	NA
27	Coelho, DC; Marinho, J	Diet and activity of Lonchophylla dekeyseri (Chiroptera, Phyllostomidae) in the Federal District, Brazil	2002	DF	-15.583	-48.0165	Pseudobombax longiflorum	Malvaceae	Chiropterophily	Tree	Cerrado	Lonchophylla dekeyseri	Phyllostomidae	Bat	P	Vertebrate	Nectar	NA
28	Consolaro, H., SILVA, S. C., & Oliveira, P. E.	Breakdown of distyly and pin‐monomorphism in Psychotria carthagenensis Jacq.(Rubiaceae).	2011	MG	-19.1556	-48.3889	Psychotria carthagenensis	Rubiaceae	NA	Herb, Tree	Amazon rainforest, Caatinga, Cerrado, Atlantic forest, Pampa, Pantanal	Bombus atratus	Apidae	Bee	P	Invertebrate	Nectar	NA
28	Consolaro, H., SILVA, S. C., & Oliveira, P. E.	Breakdown of distyly and pin‐monomorphism in Psychotria carthagenensis Jacq.(Rubiaceae).	2011	MG	-19.1556	-48.3889	Psychotria carthagenensis	Rubiaceae	NA	Herb, Tree	Amazon rainforest, Caatinga, Cerrado, Atlantic forest, Pampa, Pantanal	Bombus morio	Apidae	Bee	P	Invertebrate	Nectar	NA
28	Consolaro, H., SILVA, S. C., & Oliveira, P. E.	Breakdown of distyly and pin‐monomorphism in Psychotria carthagenensis Jacq.(Rubiaceae).	2011	MG	-19.1556	-48.3889	Psychotria carthagenensis	Rubiaceae	NA	Herb, Tree	Amazon rainforest, Caatinga, Cerrado, Atlantic forest, Pampa, Pantanal	NA	Halictidae	Bee	V	Invertebrate	Nectar	NA
29	Consolaro H., Toledo R. D. P., Ferreguti R. L., Hay J., Oliveira P. E.	Distilia e homostilia em espécies de Palicourea Aubl. (Rubiaceae) do Cerrado do Brasil Central. Distyly and homostyly in species of Palicourea Aubl. (Rubiaceae) from the Cerrado of Central Brazil	2009	DF	-15.8747	-47.8725	Palicourea coriacea	Rubiaceae	Ornithophily	Herb, SubHerb	Amazon rainforest, Caatinga, Cerrado	Bombus atratus	Apidae	Bee	P	Invertebrate	NA	NA
29	Consolaro H., Toledo R. D. P., Ferreguti R. L., Hay J., Oliveira P. E.	Distilia e homostilia em espécies de Palicourea Aubl. (Rubiaceae) do Cerrado do Brasil Central. Distyly and homostyly in species of Palicourea Aubl. (Rubiaceae) from the Cerrado of Central Brazil	2009	DF	-15.8747	-47.8725	Palicourea coriacea	Rubiaceae	Ornithophily	Herb, SubHerb	Amazon rainforest, Caatinga, Cerrado	Ceratina sp.	Apidae	Bee	P	Invertebrate	NA	NA
29	Consolaro H., Toledo R. D. P., Ferreguti R. L., Hay J., Oliveira P. E.	Distilia e homostilia em espécies de Palicourea Aubl. (Rubiaceae) do Cerrado do Brasil Central. Distyly and homostyly in species of Palicourea Aubl. (Rubiaceae) from the Cerrado of Central Brazil	2009	DF	-15.8747	-47.8725	Palicourea coriacea	Rubiaceae	Ornithophily	Herb, SubHerb	Amazon rainforest, Caatinga, Cerrado	Euglossa melanotricha	Apidae	Bee	P	Invertebrate	NA	NA
29	Consolaro H., Toledo R. D. P., Ferreguti R. L., Hay J., Oliveira P. E.	Distilia e homostilia em espécies de Palicourea Aubl. (Rubiaceae) do Cerrado do Brasil Central. Distyly and homostyly in species of Palicourea Aubl. (Rubiaceae) from the Cerrado of Central Brazil	2009	DF	-15.8747	-47.8725	Palicourea coriacea	Rubiaceae	Ornithophily	Herb, SubHerb	Amazon rainforest, Caatinga, Cerrado	Heliactin cornuta	Trochilidae	Hummingbird	P	Vertebrate	NA	NA
29	Consolaro H., Toledo R. D. P., Ferreguti R. L., Hay J., Oliveira P. E.	Distilia e homostilia em espécies de Palicourea Aubl. (Rubiaceae) do Cerrado do Brasil Central. Distyly and homostyly in species of Palicourea Aubl. (Rubiaceae) from the Cerrado of Central Brazil	2009	DF	-15.8747	-47.8725	Palicourea coriacea	Rubiaceae	Ornithophily	Herb, SubHerb	Amazon rainforest, Caatinga, Cerrado	Heliactin cornuta	Trochilidae	Hummingbird	P	Vertebrate	NA	NA
29	Consolaro H., Toledo R. D. P., Ferreguti R. L., Hay J., Oliveira P. E.	Distilia e homostilia em espécies de Palicourea Aubl. (Rubiaceae) do Cerrado do Brasil Central. Distyly and homostyly in species of Palicourea Aubl. (Rubiaceae) from the Cerrado of Central Brazil	2009	DF	-15.8747	-47.8725	Palicourea coriacea	Rubiaceae	Ornithophily	Herb, SubHerb	Amazon rainforest, Caatinga, Cerrado	NA	Halictidae	Bee	P	Invertebrate	NA	NA
29	Consolaro H., Toledo R. D. P., Ferreguti R. L., Hay J., Oliveira P. E.	Distilia e homostilia em espécies de Palicourea Aubl. (Rubiaceae) do Cerrado do Brasil Central. Distyly and homostyly in species of Palicourea Aubl. (Rubiaceae) from the Cerrado of Central Brazil	2009	DF	-15.8747	-47.8725	Palicourea coriacea	Rubiaceae	Ornithophily	Herb, SubHerb	Amazon rainforest, Caatinga, Cerrado	NA	Halictidae	Bee	P	Invertebrate	NA	NA
29	Consolaro H., Toledo R. D. P., Ferreguti R. L., Hay J., Oliveira P. E.	Distilia e homostilia em espécies de Palicourea Aubl. (Rubiaceae) do Cerrado do Brasil Central. Distyly and homostyly in species of Palicourea Aubl. (Rubiaceae) from the Cerrado of Central Brazil	2009	DF	-15.8747	-47.8725	Palicourea coriacea	Rubiaceae	Ornithophily	Herb, SubHerb	Amazon rainforest, Caatinga, Cerrado	NA	Halictidae	Bee	P	Invertebrate	NA	NA
29	Consolaro H., Toledo R. D. P., Ferreguti R. L., Hay J., Oliveira P. E.	Distilia e homostilia em espécies de Palicourea Aubl. (Rubiaceae) do Cerrado do Brasil Central. Distyly and homostyly in species of Palicourea Aubl. (Rubiaceae) from the Cerrado of Central Brazil	2009	DF	-15.8747	-47.8725	Palicourea coriacea	Rubiaceae	Ornithophily	Herb, SubHerb	Amazon rainforest, Caatinga, Cerrado	Epicharis bicolor	Apidae	Bee	V	Invertebrate	Nectar	NA
29	Consolaro H., Toledo R. D. P., Ferreguti R. L., Hay J., Oliveira P. E.	Distilia e homostilia em espécies de Palicourea Aubl. (Rubiaceae) do Cerrado do Brasil Central. Distyly and homostyly in species of Palicourea Aubl. (Rubiaceae) from the Cerrado of Central Brazil	2009	DF	-15.8747	-47.8725	Palicourea coriacea	Rubiaceae	Ornithophily	Herb, SubHerb	Amazon rainforest, Caatinga, Cerrado	Lerema veadeira	Hesperiidae	Butterfly	V	Invertebrate	Nectar	NA
29	Consolaro H., Toledo R. D. P., Ferreguti R. L., Hay J., Oliveira P. E.	Distilia e homostilia em espécies de Palicourea Aubl. (Rubiaceae) do Cerrado do Brasil Central. Distyly and homostyly in species of Palicourea Aubl. (Rubiaceae) from the Cerrado of Central Brazil	2009	DF	-15.8747	-47.8725	Palicourea coriacea	Rubiaceae	Ornithophily	Herb, SubHerb	Amazon rainforest, Caatinga, Cerrado	Megachile sp.	Megachilidae	Bee	V	Invertebrate	Nectar	NA
29	Consolaro H., Toledo R. D. P., Ferreguti R. L., Hay J., Oliveira P. E.	Distilia e homostilia em espécies de Palicourea Aubl. (Rubiaceae) do Cerrado do Brasil Central. Distyly and homostyly in species of Palicourea Aubl. (Rubiaceae) from the Cerrado of Central Brazil	2009	DF	-15.8747	-47.8725	Palicourea coriacea	Rubiaceae	Ornithophily	Herb, SubHerb	Amazon rainforest, Caatinga, Cerrado	NA	Halictidae	Bee	V	Invertebrate	Nectar	NA
29	Consolaro H., Toledo R. D. P., Ferreguti R. L., Hay J., Oliveira P. E.	Distilia e homostilia em espécies de Palicourea Aubl. (Rubiaceae) do Cerrado do Brasil Central. Distyly and homostyly in species of Palicourea Aubl. (Rubiaceae) from the Cerrado of Central Brazil	2009	DF	-15.8747	-47.8725	Palicourea coriacea	Rubiaceae	Ornithophily	Herb, SubHerb	Amazon rainforest, Caatinga, Cerrado	Oxaea flavescens	Andrenidae	Bee	V	Invertebrate	Nectar	NA
29	Consolaro H., Toledo R. D. P., Ferreguti R. L., Hay J., Oliveira P. E.	Distilia e homostilia em espécies de Palicourea Aubl. (Rubiaceae) do Cerrado do Brasil Central. Distyly and homostyly in species of Palicourea Aubl. (Rubiaceae) from the Cerrado of Central Brazil	2009	DF	-15.8747	-47.8725	Palicourea coriacea	Rubiaceae	Ornithophily	Herb, SubHerb	Amazon rainforest, Caatinga, Cerrado	Stalachtis phlegia	Riodinidae	Butterfly	V	Invertebrate	Nectar	NA
29	Consolaro H., Toledo R. D. P., Ferreguti R. L., Hay J., Oliveira P. E.	Distilia e homostilia em espécies de Palicourea Aubl. (Rubiaceae) do Cerrado do Brasil Central. Distyly and homostyly in species of Palicourea Aubl. (Rubiaceae) from the Cerrado of Central Brazil	2009	DF	-15.8747	-47.8725	Palicourea macrobotrys	Rubiaceae	Ornithophily	Herb	Amazon rainforest, Caatinga, Cerrado, Atlantic forest	Thalurania furcata	Trochilidae	Hummingbird	P	Vertebrate	NA	NA
29	Consolaro H., Toledo R. D. P., Ferreguti R. L., Hay J., Oliveira P. E.	Distilia e homostilia em espécies de Palicourea Aubl. (Rubiaceae) do Cerrado do Brasil Central. Distyly and homostyly in species of Palicourea Aubl. (Rubiaceae) from the Cerrado of Central Brazil	2009	DF	-15.8747	-47.8725	Palicourea macrobotrys	Rubiaceae	Ornithophily	Herb	Amazon rainforest, Caatinga, Cerrado, Atlantic forest	Hypothyris ninonia	Nymphalidae	Butterfly	V	Invertebrate	Nectar	NA
29	Consolaro H., Toledo R. D. P., Ferreguti R. L., Hay J., Oliveira P. E.	Distilia e homostilia em espécies de Palicourea Aubl. (Rubiaceae) do Cerrado do Brasil Central. Distyly and homostyly in species of Palicourea Aubl. (Rubiaceae) from the Cerrado of Central Brazil	2009	DF	-15.8747	-47.8725	Palicourea marcgravii	Rubiaceae	Ornithophily	Herb	Amazon rainforest, Caatinga, Cerrado, Atlantic forest	Amazilia fimbriata	Trochilidae	Hummingbird	P	Vertebrate	NA	NA
29	Consolaro H., Toledo R. D. P., Ferreguti R. L., Hay J., Oliveira P. E.	Distilia e homostilia em espécies de Palicourea Aubl. (Rubiaceae) do Cerrado do Brasil Central. Distyly and homostyly in species of Palicourea Aubl. (Rubiaceae) from the Cerrado of Central Brazil	2009	DF	-15.8747	-47.8725	Palicourea marcgravii	Rubiaceae	Ornithophily	Herb	Amazon rainforest, Caatinga, Cerrado, Atlantic forest	Chlorostilbon sp.	Apodiformes	Bird	V	Vertebrate	Nectar	NA
29	Consolaro H., Toledo R. D. P., Ferreguti R. L., Hay J., Oliveira P. E.	Distilia e homostilia em espécies de Palicourea Aubl. (Rubiaceae) do Cerrado do Brasil Central. Distyly and homostyly in species of Palicourea Aubl. (Rubiaceae) from the Cerrado of Central Brazil	2009	DF	-15.8747	-47.8725	Palicourea marcgravii	Rubiaceae	Ornithophily	Herb	Amazon rainforest, Caatinga, Cerrado, Atlantic forest	Heliconius erato	Nymphalidae	Butterfly	V	Invertebrate	Nectar	NA
29	Consolaro H., Toledo R. D. P., Ferreguti R. L., Hay J., Oliveira P. E.	Distilia e homostilia em espécies de Palicourea Aubl. (Rubiaceae) do Cerrado do Brasil Central. Distyly and homostyly in species of Palicourea Aubl. (Rubiaceae) from the Cerrado of Central Brazil	2009	DF	-15.8747	-47.8725	Palicourea marcgravii	Rubiaceae	Ornithophily	Herb	Amazon rainforest, Caatinga, Cerrado, Atlantic forest	Heliconius ethilla	Nymphalidae	Butterfly	V	Invertebrate	Nectar	NA
29	Consolaro H., Toledo R. D. P., Ferreguti R. L., Hay J., Oliveira P. E.	Distilia e homostilia em espécies de Palicourea Aubl. (Rubiaceae) do Cerrado do Brasil Central. Distyly and homostyly in species of Palicourea Aubl. (Rubiaceae) from the Cerrado of Central Brazil	2009	DF	-15.8747	-47.8725	Palicourea officinalis	Rubiaceae	Ornithophily	Herb, SubHerb	Cerrado	Amazilia fimbriata	Trochilidae	Hummingbird	P	Vertebrate	NA	NA
29	Consolaro H., Toledo R. D. P., Ferreguti R. L., Hay J., Oliveira P. E.	Distilia e homostilia em espécies de Palicourea Aubl. (Rubiaceae) do Cerrado do Brasil Central. Distyly and homostyly in species of Palicourea Aubl. (Rubiaceae) from the Cerrado of Central Brazil	2009	DF	-15.8747	-47.8725	Palicourea officinalis	Rubiaceae	Ornithophily	Herb, SubHerb	Cerrado	Chlorostilbon aureoventris	Trochilidae	Hummingbird	P	Vertebrate	NA	NA
29	Consolaro H., Toledo R. D. P., Ferreguti R. L., Hay J., Oliveira P. E.	Distilia e homostilia em espécies de Palicourea Aubl. (Rubiaceae) do Cerrado do Brasil Central. Distyly and homostyly in species of Palicourea Aubl. (Rubiaceae) from the Cerrado of Central Brazil	2009	DF	-15.8747	-47.8725	Palicourea officinalis	Rubiaceae	Ornithophily	Herb, SubHerb	Cerrado	Heliactin cornuta	Apodiformes	Bird	V	Vertebrate	Nectar	NA
29	Consolaro H., Toledo R. D. P., Ferreguti R. L., Hay J., Oliveira P. E.	Distilia e homostilia em espécies de Palicourea Aubl. (Rubiaceae) do Cerrado do Brasil Central. Distyly and homostyly in species of Palicourea Aubl. (Rubiaceae) from the Cerrado of Central Brazil	2009	DF	-15.8747	-47.8725	Palicourea officinalis	Rubiaceae	Ornithophily	Herb, SubHerb	Cerrado	Phoebis philea	Pieridae	Butterfly	V	Invertebrate	Nectar	NA
29	Consolaro H., Toledo R. D. P., Ferreguti R. L., Hay J., Oliveira P. E.	Distilia e homostilia em espécies de Palicourea Aubl. (Rubiaceae) do Cerrado do Brasil Central. Distyly and homostyly in species of Palicourea Aubl. (Rubiaceae) from the Cerrado of Central Brazil	2009	DF	-15.8747	-47.8725	Palicourea officinalis	Rubiaceae	Ornithophily	Herb, SubHerb	Cerrado	Xeniades chalestra	Hesperiidae	Butterfly	V	Invertebrate	Nectar	NA
30	Corral, Allan; Valerio, Luciana Mendes; Cheung, Kwok Chiu; dos Santos Ferreira, Bruno Henrique; Guerra, Angelica; Szabo, Judit Kriszta; Reis, Leticia Koutchin	Plant-bird mutualistic interactions can contribute to the regeneration of forest and non-forest urban patches in the Brazilian Cerrado	2021	MS	-20.3833	-54.6	Inga vera	Fabaceae	Phalaenophily / Sphingophily / Chiropterophily	Tree	Amazon rainforest, Cerrado, Atlantic forest, Pampa, Pantanal	NA	Turdidae	Bird	P	Vertebrate	Nectar	NA
30	Corral, Allan; Valerio, Luciana Mendes; Cheung, Kwok Chiu; dos Santos Ferreira, Bruno Henrique; Guerra, Angelica; Szabo, Judit Kriszta; Reis, Leticia Koutchin	Plant-bird mutualistic interactions can contribute to the regeneration of forest and non-forest urban patches in the Brazilian Cerrado	2021	MS	-20.3833	-54.6	Inga vera	Fabaceae	Phalaenophily / Sphingophily / Chiropterophily	Tree	Amazon rainforest, Cerrado, Atlantic forest, Pampa, Pantanal	NA	Tyrannidae	Bird	P	Vertebrate	Nectar	NA
30	Corral, Allan; Valerio, Luciana Mendes; Cheung, Kwok Chiu; dos Santos Ferreira, Bruno Henrique; Guerra, Angelica; Szabo, Judit Kriszta; Reis, Leticia Koutchin	Plant-bird mutualistic interactions can contribute to the regeneration of forest and non-forest urban patches in the Brazilian Cerrado	2021	MS	-20.3833	-54.6	Pera glabrata	Peraceae	NA	Herb, Tree	Amazon rainforest, Caatinga, Cerrado, Atlantic forest	NA	Psittacidae	Bird	P	Vertebrate	Nectar	NA
30	Corral, Allan; Valerio, Luciana Mendes; Cheung, Kwok Chiu; dos Santos Ferreira, Bruno Henrique; Guerra, Angelica; Szabo, Judit Kriszta; Reis, Leticia Koutchin	Plant-bird mutualistic interactions can contribute to the regeneration of forest and non-forest urban patches in the Brazilian Cerrado	2021	MS	-20.3833	-54.6	Pera glabrata	Peraceae	NA	Herb, Tree	Amazon rainforest, Caatinga, Cerrado, Atlantic forest	NA	Thraupidae	Bird	P	Vertebrate	Nectar	NA
31	Costa M. S., Silva R. J., Paulino-Neto H. F., Barbosa Pereira M. J.	Beetle pollination and flowering rhythm of Annona coriacea Mart. (Annonaceae) in Brazilian cerrado: Behavioral features of its principal pollinators	2017	MT	-14.38	-52.7	Annona coriacea	Annonaceae	Cantharophily	Herb, Tree	Amazon rainforest, Caatinga, Cerrado, Atlantic forest, Pampa, Pantanal	Arrigutia brevissima	Scarabaeidae	Beetle	P	Invertebrate	Petals / Pollen	Food	Collections made 10 years before publication
31	Costa M. S., Silva R. J., Paulino-Neto H. F., Barbosa Pereira M. J.	Beetle pollination and flowering rhythm of Annona coriacea Mart. (Annonaceae) in Brazilian cerrado: Behavioral features of its principal pollinators	2017	MT	-14.38	-52.7	Annona coriacea	Annonaceae	Cantharophily	Herb, Tree	Amazon rainforest, Caatinga, Cerrado, Atlantic forest, Pampa, Pantanal	Cyclocephala atricapilla	Scarabaeidae	Beetle	P	Invertebrate	Petals / Pollen	Food	Collections made 10 years before publication
31	Costa M. S., Silva R. J., Paulino-Neto H. F., Barbosa Pereira M. J.	Beetle pollination and flowering rhythm of Annona coriacea Mart. (Annonaceae) in Brazilian cerrado: Behavioral features of its principal pollinators	2017	MT	-14.38	-52.7	Annona coriacea	Annonaceae	Cantharophily	Herb, Tree	Amazon rainforest, Caatinga, Cerrado, Atlantic forest, Pampa, Pantanal	Cyclocephala octopunctata	Scarabaeidae	Beetle	P	Invertebrate	Petals / Pollen	Food	Collections made 10 years before publication
31	Costa M. S., Silva R. J., Paulino-Neto H. F., Barbosa Pereira M. J.	Beetle pollination and flowering rhythm of Annona coriacea Mart. (Annonaceae) in Brazilian cerrado: Behavioral features of its principal pollinators	2017	MT	-14.38	-52.7	Annona coriacea	Annonaceae	Cantharophily	Herb, Tree	Amazon rainforest, Caatinga, Cerrado, Atlantic forest, Pampa, Pantanal	Cyclocephala ohausiana	Scarabaeidae	Beetle	P	Invertebrate	Petals / Pollen	Food	Collections made 10 years before publication
31	Costa M. S., Silva R. J., Paulino-Neto H. F., Barbosa Pereira M. J.	Beetle pollination and flowering rhythm of Annona coriacea Mart. (Annonaceae) in Brazilian cerrado: Behavioral features of its principal pollinators	2017	MT	-14.38	-52.7	Annona coriacea	Annonaceae	Cantharophily	Herb, Tree	Amazon rainforest, Caatinga, Cerrado, Atlantic forest, Pampa, Pantanal	Cyclocephala undata	Scarabaeidae	Beetle	P	Invertebrate	Petals / Pollen	Food	Collections made 10 years before publication
32	Darrault, RO; Schlindwein, C	Limited fruit production in Hancomia speciosa (Apocynaceae) and pollination by nocturnal and diurnal insects	2005	PB	-6.74222	-35.1425	Hancornia speciosa	Apocynaceae	Phalaenophily / Sphingophily	Tree	Amazon rainforest, Caatinga, Cerrado, Atlantic forest	Aellopos fadus	Sphingidae	Moth	V	Invertebrate	Pollen	NA
32	Darrault, RO; Schlindwein, C	Limited fruit production in Hancomia speciosa (Apocynaceae) and pollination by nocturnal and diurnal insects	2005	PB	-6.74222	-35.1425	Hancornia speciosa	Apocynaceae	Phalaenophily / Sphingophily	Tree	Amazon rainforest, Caatinga, Cerrado, Atlantic forest	Agrius cingulata	Sphingidae	Moth	V	Invertebrate	Pollen	NA
32	Darrault, RO; Schlindwein, C	Limited fruit production in Hancomia speciosa (Apocynaceae) and pollination by nocturnal and diurnal insects	2005	PB	-6.74222	-35.1425	Hancornia speciosa	Apocynaceae	Phalaenophily / Sphingophily	Tree	Amazon rainforest, Caatinga, Cerrado, Atlantic forest	Bugalotis sp.	Hesperiidae	Butterfly	V	Invertebrate	Pollen	NA
32	Darrault, RO; Schlindwein, C	Limited fruit production in Hancomia speciosa (Apocynaceae) and pollination by nocturnal and diurnal insects	2005	PB	-6.74222	-35.1425	Hancornia speciosa	Apocynaceae	Phalaenophily / Sphingophily	Tree	Amazon rainforest, Caatinga, Cerrado, Atlantic forest	Dysocephaly nicephorces	Hesperiidae	Butterfly	V	Invertebrate	Pollen	NA
32	Darrault, RO; Schlindwein, C	Limited fruit production in Hancomia speciosa (Apocynaceae) and pollination by nocturnal and diurnal insects	2005	PB	-6.74222	-35.1425	Hancornia speciosa	Apocynaceae	Phalaenophily / Sphingophily	Tree	Amazon rainforest, Caatinga, Cerrado, Atlantic forest	Enyo ocypete	Sphingidae	Moth	V	Invertebrate	Pollen	NA
32	Darrault, RO; Schlindwein, C	Limited fruit production in Hancomia speciosa (Apocynaceae) and pollination by nocturnal and diurnal insects	2005	PB	-6.74222	-35.1425	Hancornia speciosa	Apocynaceae	Phalaenophily / Sphingophily	Tree	Amazon rainforest, Caatinga, Cerrado, Atlantic forest	Erinnyis ello	Sphingidae	Moth	V	Invertebrate	Pollen	NA
32	Darrault, RO; Schlindwein, C	Limited fruit production in Hancomia speciosa (Apocynaceae) and pollination by nocturnal and diurnal insects	2005	PB	-6.74222	-35.1425	Hancornia speciosa	Apocynaceae	Phalaenophily / Sphingophily	Tree	Amazon rainforest, Caatinga, Cerrado, Atlantic forest	Eulaema bombiformis	Apidae	Bee	V	Invertebrate	Pollen	NA
32	Darrault, RO; Schlindwein, C	Limited fruit production in Hancomia speciosa (Apocynaceae) and pollination by nocturnal and diurnal insects	2005	PB	-6.74222	-35.1425	Hancornia speciosa	Apocynaceae	Phalaenophily / Sphingophily	Tree	Amazon rainforest, Caatinga, Cerrado, Atlantic forest	Eulaema cingulata	Apidae	Bee	V	Invertebrate	Pollen	NA
32	Darrault, RO; Schlindwein, C	Limited fruit production in Hancomia speciosa (Apocynaceae) and pollination by nocturnal and diurnal insects	2005	PB	-6.74222	-35.1425	Hancornia speciosa	Apocynaceae	Phalaenophily / Sphingophily	Tree	Amazon rainforest, Caatinga, Cerrado, Atlantic forest	Eulaema nigrita	Apidae	Bee	V	Invertebrate	Pollen	NA
32	Darrault, RO; Schlindwein, C	Limited fruit production in Hancomia speciosa (Apocynaceae) and pollination by nocturnal and diurnal insects	2005	PB	-6.74222	-35.1425	Hancornia speciosa	Apocynaceae	Phalaenophily / Sphingophily	Tree	Amazon rainforest, Caatinga, Cerrado, Atlantic forest	Heliconius nanna	Nymphalidae	Butterfly	V	Invertebrate	Pollen	NA
32	Darrault, RO; Schlindwein, C	Limited fruit production in Hancomia speciosa (Apocynaceae) and pollination by nocturnal and diurnal insects	2005	PB	-6.74222	-35.1425	Hancornia speciosa	Apocynaceae	Phalaenophily / Sphingophily	Tree	Amazon rainforest, Caatinga, Cerrado, Atlantic forest	Heliconius phyllis	Nymphalidae	Butterfly	V	Invertebrate	Pollen	NA
32	Darrault, RO; Schlindwein, C	Limited fruit production in Hancomia speciosa (Apocynaceae) and pollination by nocturnal and diurnal insects	2005	PB	-6.74222	-35.1425	Hancornia speciosa	Apocynaceae	Phalaenophily / Sphingophily	Tree	Amazon rainforest, Caatinga, Cerrado, Atlantic forest	Historis acrouta	Hesperiidae	Butterfly	V	Invertebrate	Pollen	NA
32	Darrault, RO; Schlindwein, C	Limited fruit production in Hancomia speciosa (Apocynaceae) and pollination by nocturnal and diurnal insects	2005	PB	-6.74222	-35.1425	Hancornia speciosa	Apocynaceae	Phalaenophily / Sphingophily	Tree	Amazon rainforest, Caatinga, Cerrado, Atlantic forest	Hyles euphorbiarum	Sphingidae	Moth	V	Invertebrate	Pollen	NA
32	Darrault, RO; Schlindwein, C	Limited fruit production in Hancomia speciosa (Apocynaceae) and pollination by nocturnal and diurnal insects	2005	PB	-6.74222	-35.1425	Hancornia speciosa	Apocynaceae	Phalaenophily / Sphingophily	Tree	Amazon rainforest, Caatinga, Cerrado, Atlantic forest	Isognathus caricae	Sphingidae	Moth	V	Invertebrate	Pollen	NA
32	Darrault, RO; Schlindwein, C	Limited fruit production in Hancomia speciosa (Apocynaceae) and pollination by nocturnal and diurnal insects	2005	PB	-6.74222	-35.1425	Hancornia speciosa	Apocynaceae	Phalaenophily / Sphingophily	Tree	Amazon rainforest, Caatinga, Cerrado, Atlantic forest	Isognathus menechus	Sphingidae	Moth	V	Invertebrate	Pollen	NA
32	Darrault, RO; Schlindwein, C	Limited fruit production in Hancomia speciosa (Apocynaceae) and pollination by nocturnal and diurnal insects	2005	PB	-6.74222	-35.1425	Hancornia speciosa	Apocynaceae	Phalaenophily / Sphingophily	Tree	Amazon rainforest, Caatinga, Cerrado, Atlantic forest	Manduca diﬁssa	Sphingidae	Moth	V	Invertebrate	Pollen	NA
32	Darrault, RO; Schlindwein, C	Limited fruit production in Hancomia speciosa (Apocynaceae) and pollination by nocturnal and diurnal insects	2005	PB	-6.74222	-35.1425	Hancornia speciosa	Apocynaceae	Phalaenophily / Sphingophily	Tree	Amazon rainforest, Caatinga, Cerrado, Atlantic forest	Manduca sexta paphus	Sphingidae	Moth	V	Invertebrate	Pollen	NA
32	Darrault, RO; Schlindwein, C	Limited fruit production in Hancomia speciosa (Apocynaceae) and pollination by nocturnal and diurnal insects	2005	PB	-6.74222	-35.1425	Hancornia speciosa	Apocynaceae	Phalaenophily / Sphingophily	Tree	Amazon rainforest, Caatinga, Cerrado, Atlantic forest	Nascus phocus	Hesperiidae	Butterfly	V	Invertebrate	Pollen	NA
32	Darrault, RO; Schlindwein, C	Limited fruit production in Hancomia speciosa (Apocynaceae) and pollination by nocturnal and diurnal insects	2005	PB	-6.74222	-35.1425	Hancornia speciosa	Apocynaceae	Phalaenophily / Sphingophily	Tree	Amazon rainforest, Caatinga, Cerrado, Atlantic forest	Neogene dyanaeus	Sphingidae	Moth	V	Invertebrate	Pollen	NA
32	Darrault, RO; Schlindwein, C	Limited fruit production in Hancomia speciosa (Apocynaceae) and pollination by nocturnal and diurnal insects	2005	PB	-6.74222	-35.1425	Hancornia speciosa	Apocynaceae	Phalaenophily / Sphingophily	Tree	Amazon rainforest, Caatinga, Cerrado, Atlantic forest	Pachylia ﬁcus	Sphingidae	Moth	V	Invertebrate	Pollen	NA
32	Darrault, RO; Schlindwein, C	Limited fruit production in Hancomia speciosa (Apocynaceae) and pollination by nocturnal and diurnal insects	2005	PB	-6.74222	-35.1425	Hancornia speciosa	Apocynaceae	Phalaenophily / Sphingophily	Tree	Amazon rainforest, Caatinga, Cerrado, Atlantic forest	Pachylia syces	Sphingidae	Moth	V	Invertebrate	Pollen	NA
32	Darrault, RO; Schlindwein, C	Limited fruit production in Hancomia speciosa (Apocynaceae) and pollination by nocturnal and diurnal insects	2005	PB	-6.74222	-35.1425	Hancornia speciosa	Apocynaceae	Phalaenophily / Sphingophily	Tree	Amazon rainforest, Caatinga, Cerrado, Atlantic forest	Perichares philetes	Hesperiidae	Butterfly	V	Invertebrate	Pollen	NA
32	Darrault, RO; Schlindwein, C	Limited fruit production in Hancomia speciosa (Apocynaceae) and pollination by nocturnal and diurnal insects	2005	PB	-6.74222	-35.1425	Hancornia speciosa	Apocynaceae	Phalaenophily / Sphingophily	Tree	Amazon rainforest, Caatinga, Cerrado, Atlantic forest	Phocides pigmaliaes	Hesperiidae	Butterfly	V	Invertebrate	Pollen	NA
32	Darrault, RO; Schlindwein, C	Limited fruit production in Hancomia speciosa (Apocynaceae) and pollination by nocturnal and diurnal insects	2005	PB	-6.74222	-35.1425	Hancornia speciosa	Apocynaceae	Phalaenophily / Sphingophily	Tree	Amazon rainforest, Caatinga, Cerrado, Atlantic forest	Urbanus durantes	Hesperiidae	Butterfly	V	Invertebrate	Pollen	NA
32	Darrault, RO; Schlindwein, C	Limited fruit production in Hancomia speciosa (Apocynaceae) and pollination by nocturnal and diurnal insects	2005	PB	-6.74222	-35.1425	Hancornia speciosa	Apocynaceae	Phalaenophily / Sphingophily	Tree	Amazon rainforest, Caatinga, Cerrado, Atlantic forest	Urbanus proteus	Hesperiidae	Butterfly	V	Invertebrate	Pollen	NA
32	Darrault, RO; Schlindwein, C	Limited fruit production in Hancomia speciosa (Apocynaceae) and pollination by nocturnal and diurnal insects	2005	PB	-6.74222	-35.1425	Hancornia speciosa	Apocynaceae	Phalaenophily / Sphingophily	Tree	Amazon rainforest, Caatinga, Cerrado, Atlantic forest	Urbanus teleus	Hesperiidae	Butterfly	V	Invertebrate	Pollen	NA
33	Del-Claro, K., Marullo, R., & Mound, L. A.	A new Brazilian species of Heterothrips (Insecta: Thysanoptera) co-existing with ants in the flowers of Peixotoa tomentosa (Malpighiaceae).	1997	MG	-18.9736	-48.2926	Peixotoa tomentosa	Malpighiaceae	NA	Herb, SubHerb	Cerrado	Heterothrips peixotoa	Heterothripidae	Thrips	V	Invertebrate	Flower	NA
34	Del-Claro, K.; Rodriguez-Morales, D.; Calixto, E. S.; Martins, A. S.; Torezan-Silingardi, H. M.	Ant pollination of Paepalanthus lundii (Eriocaulaceae) in Brazilian savanna	2019	MG	-18.9833	-48.2958	Paepalanthus lundii	Eriocaulaceae	Myrmecophily	Herb	Cerrado	Camponotus crassus	Formicidae	Ant	P	Invertebrate	NA	NA
34	Del-Claro, K.; Rodriguez-Morales, D.; Calixto, E. S.; Martins, A. S.; Torezan-Silingardi, H. M.	Ant pollination of Paepalanthus lundii (Eriocaulaceae) in Brazilian savanna	2019	MG	-18.9833	-48.2958	Paepalanthus lundii	Eriocaulaceae	Entomophily	Herb	Cerrado	Melipona sp.	Apidae	Bee	P	Invertebrate	NA	NA
34	Del-Claro, K.; Rodriguez-Morales, D.; Calixto, E. S.; Martins, A. S.; Torezan-Silingardi, H. M.	Ant pollination of Paepalanthus lundii (Eriocaulaceae) in Brazilian savanna	2019	MG	-18.9833	-48.2958	Paepalanthus lundii	Eriocaulaceae	Entomophily	Herb	Cerrado	Augochloropsis sp.	Halictidae	Bee	V	Invertebrate	NA	NA
34	Del-Claro, K.; Rodriguez-Morales, D.; Calixto, E. S.; Martins, A. S.; Torezan-Silingardi, H. M.	Ant pollination of Paepalanthus lundii (Eriocaulaceae) in Brazilian savanna	2019	MG	-18.9833	-48.2958	Paepalanthus lundii	Eriocaulaceae	Entomophily	Herb	Cerrado	Crematogaster erecta	Formicidae	Ant	V	Invertebrate	NA	NA
34	Del-Claro, K.; Rodriguez-Morales, D.; Calixto, E. S.; Martins, A. S.; Torezan-Silingardi, H. M.	Ant pollination of Paepalanthus lundii (Eriocaulaceae) in Brazilian savanna	2019	MG	-18.9833	-48.2958	Paepalanthus lundii	Eriocaulaceae	Entomophily	Herb	Cerrado	Dorymyrmex sp.	Formicidae	Ant	V	Invertebrate	NA	NA
34	Del-Claro, K.; Rodriguez-Morales, D.; Calixto, E. S.; Martins, A. S.; Torezan-Silingardi, H. M.	Ant pollination of Paepalanthus lundii (Eriocaulaceae) in Brazilian savanna	2019	MG	-18.9833	-48.2958	Paepalanthus lundii	Eriocaulaceae	Entomophily	Herb	Cerrado	Drosophila sp.	Drosophilidae	Fly	V	Invertebrate	NA	NA
34	Del-Claro, K.; Rodriguez-Morales, D.; Calixto, E. S.; Martins, A. S.; Torezan-Silingardi, H. M.	Ant pollination of Paepalanthus lundii (Eriocaulaceae) in Brazilian savanna	2019	MG	-18.9833	-48.2958	Paepalanthus lundii	Eriocaulaceae	Entomophily	Herb	Cerrado	Ectatomma sp.	Formicidae	Ant	V	Invertebrate	NA	NA
34	Del-Claro, K.; Rodriguez-Morales, D.; Calixto, E. S.; Martins, A. S.; Torezan-Silingardi, H. M.	Ant pollination of Paepalanthus lundii (Eriocaulaceae) in Brazilian savanna	2019	MG	-18.9833	-48.2958	Paepalanthus lundii	Eriocaulaceae	Entomophily	Herb	Cerrado	NA	Scarabaeidae	Beetle	V	Invertebrate	NA	NA
34	Del-Claro, K.; Rodriguez-Morales, D.; Calixto, E. S.; Martins, A. S.; Torezan-Silingardi, H. M.	Ant pollination of Paepalanthus lundii (Eriocaulaceae) in Brazilian savanna	2019	MG	-18.9833	-48.2958	Paepalanthus lundii	Eriocaulaceae	Entomophily	Herb	Cerrado	NA	Scarabaeidae	Beetle	V	Invertebrate	NA	NA
34	Del-Claro, K.; Rodriguez-Morales, D.; Calixto, E. S.; Martins, A. S.; Torezan-Silingardi, H. M.	Ant pollination of Paepalanthus lundii (Eriocaulaceae) in Brazilian savanna	2019	MG	-18.9833	-48.2958	Paepalanthus lundii	Eriocaulaceae	Entomophily	Herb	Cerrado	NA	Coreidae	Bug	V	Invertebrate	NA	NA
34	Del-Claro, K.; Rodriguez-Morales, D.; Calixto, E. S.; Martins, A. S.; Torezan-Silingardi, H. M.	Ant pollination of Paepalanthus lundii (Eriocaulaceae) in Brazilian savanna	2019	MG	-18.9833	-48.2958	Paepalanthus lundii	Eriocaulaceae	Entomophily	Herb	Cerrado	NA	Muscidae	Fly	V	Invertebrate	NA	NA
34	Del-Claro, K.; Rodriguez-Morales, D.; Calixto, E. S.; Martins, A. S.; Torezan-Silingardi, H. M.	Ant pollination of Paepalanthus lundii (Eriocaulaceae) in Brazilian savanna	2019	MG	-18.9833	-48.2958	Paepalanthus lundii	Eriocaulaceae	Entomophily	Herb	Cerrado	NA	Muscidae	Fly	V	Invertebrate	NA	NA
34	Del-Claro, K.; Rodriguez-Morales, D.; Calixto, E. S.; Martins, A. S.; Torezan-Silingardi, H. M.	Ant pollination of Paepalanthus lundii (Eriocaulaceae) in Brazilian savanna	2019	MG	-18.9833	-48.2958	Paepalanthus lundii	Eriocaulaceae	Entomophily	Herb	Cerrado	NA	Syrphidae	Fly	V	Invertebrate	NA	NA
34	Del-Claro, K.; Rodriguez-Morales, D.; Calixto, E. S.; Martins, A. S.; Torezan-Silingardi, H. M.	Ant pollination of Paepalanthus lundii (Eriocaulaceae) in Brazilian savanna	2019	MG	-18.9833	-48.2958	Paepalanthus lundii	Eriocaulaceae	Entomophily	Herb	Cerrado	NA	Syrphidae	Fly	V	Invertebrate	NA	NA
34	Del-Claro, K.; Rodriguez-Morales, D.; Calixto, E. S.; Martins, A. S.; Torezan-Silingardi, H. M.	Ant pollination of Paepalanthus lundii (Eriocaulaceae) in Brazilian savanna	2019	MG	-18.9833	-48.2958	Paepalanthus lundii	Eriocaulaceae	Entomophily	Herb	Cerrado	Pseudomyrmex flavidulus	Formicidae	Ant	V	Invertebrate	NA	NA
34	Del-Claro, K.; Rodriguez-Morales, D.; Calixto, E. S.; Martins, A. S.; Torezan-Silingardi, H. M.	Ant pollination of Paepalanthus lundii (Eriocaulaceae) in Brazilian savanna	2019	MG	-18.9833	-48.2958	Paepalanthus lundii	Eriocaulaceae	Entomophily	Herb	Cerrado	Pseudomyrmex gracilis	Formicidae	Ant	V	Invertebrate	NA	NA
34	Del-Claro, K.; Rodriguez-Morales, D.; Calixto, E. S.; Martins, A. S.; Torezan-Silingardi, H. M.	Ant pollination of Paepalanthus lundii (Eriocaulaceae) in Brazilian savanna	2019	MG	-18.9833	-48.2958	Paepalanthus lundii	Eriocaulaceae	Entomophily	Herb	Cerrado	Pseudomyrmex pallidus	Formicidae	Ant	V	Invertebrate	NA	NA
35	Diniz, U. M., & Aguiar, L. M. S.	Beyond a 'perfect fit': the interplay between morphology and spatiotemporal overlap as determinants of microstructure in a bat-flower network.	2022	DF	-15.6658	-47.9939	Hippeastrum aff. glaucescens	Amaryllidaceae	Ornithophily	Herb	Caatinga, Cerrado, Atlantic forest	Anoura caudifer	Phyllostomidae	Bat	V	Vertebrate	Nectar	NA
35	Diniz, U. M., & Aguiar, L. M. S.	Beyond a 'perfect fit': the interplay between morphology and spatiotemporal overlap as determinants of microstructure in a bat-flower network.	2022	DF	-15.6658	-47.9939	Syagrus sp.	Arecaceae	NA	NA	NA	Platyrrhinus lineatus	Phyllostomidae	Bat	V	Vertebrate	NA	NA
35	Diniz, U. M., & Aguiar, L. M. S.	Beyond a 'perfect fit': the interplay between morphology and spatiotemporal overlap as determinants of microstructure in a bat-flower network.	2022	DF	-15.6658	-47.9939	Baccharis sp.	Asteraceae	NA	NA	NA	Micronycteris schmidtorum	Phyllostomidae	Bat	V	Vertebrate	NA	NA
35	Diniz, U. M., & Aguiar, L. M. S.	Beyond a 'perfect fit': the interplay between morphology and spatiotemporal overlap as determinants of microstructure in a bat-flower network.	2022	DF	-15.6658	-47.9939	Vernoniae sp.	Asteraceae	NA	NA	NA	Carollia perspicillata	Phyllostomidae	Bat	V	Vertebrate	NA	NA
35	Diniz, U. M., & Aguiar, L. M. S.	Beyond a 'perfect fit': the interplay between morphology and spatiotemporal overlap as determinants of microstructure in a bat-flower network.	2022	DF	-15.6658	-47.9939	Caryocar brasiliense	Caryocaraceae	Chiropterophily	Herb, Tree, SubHerb	Amazon rainforest, Caatinga, Cerrado, Atlantic forest	Anoura caudifer	Phyllostomidae	Bat	V	Vertebrate	Nectar	Food
35	Diniz, U. M., & Aguiar, L. M. S.	Beyond a 'perfect fit': the interplay between morphology and spatiotemporal overlap as determinants of microstructure in a bat-flower network.	2022	DF	-15.6658	-47.9939	Caryocar brasiliense	Caryocaraceae	Chiropterophily	Herb, Tree, SubHerb	Amazon rainforest, Caatinga, Cerrado, Atlantic forest	Anoura geoffroyi	Phyllostomidae	Bat	V	Vertebrate	Nectar	Food
35	Diniz, U. M., & Aguiar, L. M. S.	Beyond a 'perfect fit': the interplay between morphology and spatiotemporal overlap as determinants of microstructure in a bat-flower network.	2022	DF	-15.6658	-47.9939	Caryocar brasiliense	Caryocaraceae	Chiropterophily	Herb, Tree, SubHerb	Amazon rainforest, Caatinga, Cerrado, Atlantic forest	Carollia perspicillata	Phyllostomidae	Bat	V	Vertebrate	Nectar	Food
35	Diniz, U. M., & Aguiar, L. M. S.	Beyond a 'perfect fit': the interplay between morphology and spatiotemporal overlap as determinants of microstructure in a bat-flower network.	2022	DF	-15.6658	-47.9939	Caryocar brasiliense	Caryocaraceae	Chiropterophily	Herb, Tree, SubHerb	Amazon rainforest, Caatinga, Cerrado, Atlantic forest	Dermanura sp.	Phyllostomidae	Bat	V	Vertebrate	Nectar	Food
35	Diniz, U. M., & Aguiar, L. M. S.	Beyond a 'perfect fit': the interplay between morphology and spatiotemporal overlap as determinants of microstructure in a bat-flower network.	2022	DF	-15.6658	-47.9939	Caryocar brasiliense	Caryocaraceae	Chiropterophily	Herb, Tree, SubHerb	Amazon rainforest, Caatinga, Cerrado, Atlantic forest	Glossophaga soricina	Phyllostomidae	Bat	V	Vertebrate	Nectar	Food
35	Diniz, U. M., & Aguiar, L. M. S.	Beyond a 'perfect fit': the interplay between morphology and spatiotemporal overlap as determinants of microstructure in a bat-flower network.	2022	DF	-15.6658	-47.9939	Caryocar brasiliense	Caryocaraceae	Chiropterophily	Herb, Tree, SubHerb	Amazon rainforest, Caatinga, Cerrado, Atlantic forest	Lonchophylla dekeyseri	Phyllostomidae	Bat	V	Vertebrate	Nectar	Food
35	Diniz, U. M., & Aguiar, L. M. S.	Beyond a 'perfect fit': the interplay between morphology and spatiotemporal overlap as determinants of microstructure in a bat-flower network.	2022	DF	-15.6658	-47.9939	Caryocar brasiliense	Caryocaraceae	Chiropterophily	Herb, Tree, SubHerb	Amazon rainforest, Caatinga, Cerrado, Atlantic forest	Micronycteris schmidtorum	Phyllostomidae	Bat	V	Vertebrate	Nectar	Food
35	Diniz, U. M., & Aguiar, L. M. S.	Beyond a 'perfect fit': the interplay between morphology and spatiotemporal overlap as determinants of microstructure in a bat-flower network.	2022	DF	-15.6658	-47.9939	Caryocar brasiliense	Caryocaraceae	Chiropterophily	Herb, Tree, SubHerb	Amazon rainforest, Caatinga, Cerrado, Atlantic forest	Platyrrhinus lineatus	Phyllostomidae	Bat	V	Vertebrate	Nectar	Food
35	Diniz, U. M., & Aguiar, L. M. S.	Beyond a 'perfect fit': the interplay between morphology and spatiotemporal overlap as determinants of microstructure in a bat-flower network.	2022	DF	-15.6658	-47.9939	Caryocar brasiliense	Caryocaraceae	Chiropterophily	Herb, Tree, SubHerb	Amazon rainforest, Caatinga, Cerrado, Atlantic forest	Sturnira lilium	Phyllostomidae	Bat	V	Vertebrate	Nectar	Food
35	Diniz, U. M., & Aguiar, L. M. S.	Beyond a 'perfect fit': the interplay between morphology and spatiotemporal overlap as determinants of microstructure in a bat-flower network.	2022	DF	-15.6658	-47.9939	Combretum fruticosum	Combretaceae	Ornithophily	Herb, Vine	Amazon rainforest, Caatinga, Cerrado, Atlantic forest, Pampa, Pantanal	Artibeus lituratus	Phyllostomidae	Bat	V	Vertebrate	Nectar	NA
35	Diniz, U. M., & Aguiar, L. M. S.	Beyond a 'perfect fit': the interplay between morphology and spatiotemporal overlap as determinants of microstructure in a bat-flower network.	2022	DF	-15.6658	-47.9939	Combretum fruticosum	Combretaceae	Ornithophily	Herb, Vine	Amazon rainforest, Caatinga, Cerrado, Atlantic forest, Pampa, Pantanal	Dermanura cinerea	Phyllostomidae	Bat	V	Vertebrate	Nectar	NA
35	Diniz, U. M., & Aguiar, L. M. S.	Beyond a 'perfect fit': the interplay between morphology and spatiotemporal overlap as determinants of microstructure in a bat-flower network.	2022	DF	-15.6658	-47.9939	Combretum fruticosum	Combretaceae	Ornithophily	Herb, Vine	Amazon rainforest, Caatinga, Cerrado, Atlantic forest, Pampa, Pantanal	Platyrrhinus lineatus	Phyllostomidae	Bat	V	Vertebrate	Nectar	NA
35	Diniz, U. M., & Aguiar, L. M. S.	Beyond a 'perfect fit': the interplay between morphology and spatiotemporal overlap as determinants of microstructure in a bat-flower network.	2022	DF	-15.6658	-47.9939	Lamanonia ternata	Cunoniaceae	Entomophily	Herb, Tree	Cerrado, Atlantic forest	Artibeus lituratus	Phyllostomidae	Bat	V	Vertebrate	NA	NA
35	Diniz, U. M., & Aguiar, L. M. S.	Beyond a 'perfect fit': the interplay between morphology and spatiotemporal overlap as determinants of microstructure in a bat-flower network.	2022	DF	-15.6658	-47.9939	Lamanonia ternata	Cunoniaceae	Entomophily	Herb, Tree	Cerrado, Atlantic forest	Artibeus planirostris	Phyllostomidae	Bat	V	Vertebrate	NA	NA
35	Diniz, U. M., & Aguiar, L. M. S.	Beyond a 'perfect fit': the interplay between morphology and spatiotemporal overlap as determinants of microstructure in a bat-flower network.	2022	DF	-15.6658	-47.9939	Lamanonia ternata	Cunoniaceae	Entomophily	Herb, Tree	Cerrado, Atlantic forest	Dermanura cinerea	Phyllostomidae	Bat	V	Vertebrate	NA	NA
35	Diniz, U. M., & Aguiar, L. M. S.	Beyond a 'perfect fit': the interplay between morphology and spatiotemporal overlap as determinants of microstructure in a bat-flower network.	2022	DF	-15.6658	-47.9939	Lamanonia ternata	Cunoniaceae	Entomophily	Herb, Tree	Cerrado, Atlantic forest	Platyrrhinus lineatus	Phyllostomidae	Bat	V	Vertebrate	NA	NA
35	Diniz, U. M., & Aguiar, L. M. S.	Beyond a 'perfect fit': the interplay between morphology and spatiotemporal overlap as determinants of microstructure in a bat-flower network.	2022	DF	-15.6658	-47.9939	Bauhinia goyazensis	Fabaceae	Chiropterophily	Herb, SubHerb	Cerrado	Anoura caudifer	Phyllostomidae	Bat	V	Vertebrate	Nectar	NA
35	Diniz, U. M., & Aguiar, L. M. S.	Beyond a 'perfect fit': the interplay between morphology and spatiotemporal overlap as determinants of microstructure in a bat-flower network.	2022	DF	-15.6658	-47.9939	Bauhinia goyazensis	Fabaceae	Chiropterophily	Herb, SubHerb	Cerrado	Glossophaga soricina	Phyllostomidae	Bat	V	Vertebrate	Nectar	NA
35	Diniz, U. M., & Aguiar, L. M. S.	Beyond a 'perfect fit': the interplay between morphology and spatiotemporal overlap as determinants of microstructure in a bat-flower network.	2022	DF	-15.6658	-47.9939	Bauhinia goyazensis	Fabaceae	Chiropterophily	Herb, SubHerb	Cerrado	Lonchophylla dekeyseri	Phyllostomidae	Bat	V	Vertebrate	Nectar	NA
35	Diniz, U. M., & Aguiar, L. M. S.	Beyond a 'perfect fit': the interplay between morphology and spatiotemporal overlap as determinants of microstructure in a bat-flower network.	2022	DF	-15.6658	-47.9939	Bauhinia holophylla	Fabaceae	Chiropterophily	Herb	Cerrado	Anoura caudifer	Phyllostomidae	Bat	V	Vertebrate	Nectar	NA
35	Diniz, U. M., & Aguiar, L. M. S.	Beyond a 'perfect fit': the interplay between morphology and spatiotemporal overlap as determinants of microstructure in a bat-flower network.	2022	DF	-15.6658	-47.9939	Bauhinia holophylla	Fabaceae	Chiropterophily	Herb	Cerrado	Glossophaga soricina	Phyllostomidae	Bat	V	Vertebrate	Nectar	NA
35	Diniz, U. M., & Aguiar, L. M. S.	Beyond a 'perfect fit': the interplay between morphology and spatiotemporal overlap as determinants of microstructure in a bat-flower network.	2022	DF	-15.6658	-47.9939	Bauhinia holophylla	Fabaceae	Chiropterophily	Herb	Cerrado	Lonchophylla dekeyseri	Phyllostomidae	Bat	V	Vertebrate	Nectar	NA
35	Diniz, U. M., & Aguiar, L. M. S.	Beyond a 'perfect fit': the interplay between morphology and spatiotemporal overlap as determinants of microstructure in a bat-flower network.	2022	DF	-15.6658	-47.9939	Bauhinia rufa	Fabaceae	Chiropterophily	Herb, Tree, SubHerb	Cerrado	Anoura caudifer	Phyllostomidae	Bat	V	Vertebrate	Nectar	NA
35	Diniz, U. M., & Aguiar, L. M. S.	Beyond a 'perfect fit': the interplay between morphology and spatiotemporal overlap as determinants of microstructure in a bat-flower network.	2022	DF	-15.6658	-47.9939	Bauhinia rufa	Fabaceae	Chiropterophily	Herb, Tree, SubHerb	Cerrado	Carollia perspicillata	Phyllostomidae	Bat	V	Vertebrate	Nectar	NA
35	Diniz, U. M., & Aguiar, L. M. S.	Beyond a 'perfect fit': the interplay between morphology and spatiotemporal overlap as determinants of microstructure in a bat-flower network.	2022	DF	-15.6658	-47.9939	Bauhinia rufa	Fabaceae	Chiropterophily	Herb, Tree, SubHerb	Cerrado	Glossophaga soricina	Phyllostomidae	Bat	V	Vertebrate	Nectar	NA
35	Diniz, U. M., & Aguiar, L. M. S.	Beyond a 'perfect fit': the interplay between morphology and spatiotemporal overlap as determinants of microstructure in a bat-flower network.	2022	DF	-15.6658	-47.9939	Bauhinia rufa	Fabaceae	Chiropterophily	Herb, Tree, SubHerb	Cerrado	Lonchophylla dekeyseri	Phyllostomidae	Bat	V	Vertebrate	Nectar	NA
35	Diniz, U. M., & Aguiar, L. M. S.	Beyond a 'perfect fit': the interplay between morphology and spatiotemporal overlap as determinants of microstructure in a bat-flower network.	2022	DF	-15.6658	-47.9939	Caesalpinoidae sp.	Fabaceae	NA	NA	NA	Anoura caudifer	Phyllostomidae	Bat	V	Vertebrate	NA	NA
35	Diniz, U. M., & Aguiar, L. M. S.	Beyond a 'perfect fit': the interplay between morphology and spatiotemporal overlap as determinants of microstructure in a bat-flower network.	2022	DF	-15.6658	-47.9939	Caesalpinoidae sp.	Fabaceae	NA	NA	NA	Dermanura sp.	Phyllostomidae	Bat	V	Vertebrate	NA	NA
35	Diniz, U. M., & Aguiar, L. M. S.	Beyond a 'perfect fit': the interplay between morphology and spatiotemporal overlap as determinants of microstructure in a bat-flower network.	2022	DF	-15.6658	-47.9939	Hymenaea courbaril	Fabaceae	Chiropterophily	Tree	Amazon rainforest, Caatinga, Cerrado, Atlantic forest, Pantanal	Anoura caudifer	Phyllostomidae	Bat	V	Vertebrate	Nectar	Food
35	Diniz, U. M., & Aguiar, L. M. S.	Beyond a 'perfect fit': the interplay between morphology and spatiotemporal overlap as determinants of microstructure in a bat-flower network.	2022	DF	-15.6658	-47.9939	Hymenaea courbaril	Fabaceae	Chiropterophily	Tree	Amazon rainforest, Caatinga, Cerrado, Atlantic forest, Pantanal	Anoura geoffroyi	Phyllostomidae	Bat	V	Vertebrate	Nectar	Food
35	Diniz, U. M., & Aguiar, L. M. S.	Beyond a 'perfect fit': the interplay between morphology and spatiotemporal overlap as determinants of microstructure in a bat-flower network.	2022	DF	-15.6658	-47.9939	Hymenaea courbaril	Fabaceae	Chiropterophily	Tree	Amazon rainforest, Caatinga, Cerrado, Atlantic forest, Pantanal	Glossophaga soricina	Phyllostomidae	Bat	V	Vertebrate	Nectar	Food
35	Diniz, U. M., & Aguiar, L. M. S.	Beyond a 'perfect fit': the interplay between morphology and spatiotemporal overlap as determinants of microstructure in a bat-flower network.	2022	DF	-15.6658	-47.9939	Hymenaea stigonocarpa	Fabaceae	Chiropterophily	Tree	Amazon rainforest, Caatinga, Cerrado, Pantanal	Anoura geoffroyi	Phyllostomidae	Bat	V	Vertebrate	Nectar	Food
35	Diniz, U. M., & Aguiar, L. M. S.	Beyond a 'perfect fit': the interplay between morphology and spatiotemporal overlap as determinants of microstructure in a bat-flower network.	2022	DF	-15.6658	-47.9939	Hymenaea stigonocarpa	Fabaceae	Chiropterophily	Tree	Amazon rainforest, Caatinga, Cerrado, Pantanal	Artibeus lituratus	Phyllostomidae	Bat	V	Vertebrate	Nectar	Food
35	Diniz, U. M., & Aguiar, L. M. S.	Beyond a 'perfect fit': the interplay between morphology and spatiotemporal overlap as determinants of microstructure in a bat-flower network.	2022	DF	-15.6658	-47.9939	Hymenaea stigonocarpa	Fabaceae	Chiropterophily	Tree	Amazon rainforest, Caatinga, Cerrado, Pantanal	Artibeus planirostris	Phyllostomidae	Bat	V	Vertebrate	Nectar	Food
35	Diniz, U. M., & Aguiar, L. M. S.	Beyond a 'perfect fit': the interplay between morphology and spatiotemporal overlap as determinants of microstructure in a bat-flower network.	2022	DF	-15.6658	-47.9939	Hymenaea stigonocarpa	Fabaceae	Chiropterophily	Tree	Amazon rainforest, Caatinga, Cerrado, Pantanal	Carollia perspicillata	Phyllostomidae	Bat	V	Vertebrate	Nectar	Food
35	Diniz, U. M., & Aguiar, L. M. S.	Beyond a 'perfect fit': the interplay between morphology and spatiotemporal overlap as determinants of microstructure in a bat-flower network.	2022	DF	-15.6658	-47.9939	Hymenaea stigonocarpa	Fabaceae	Chiropterophily	Tree	Amazon rainforest, Caatinga, Cerrado, Pantanal	Glossophaga soricina	Phyllostomidae	Bat	V	Vertebrate	Nectar	Food
35	Diniz, U. M., & Aguiar, L. M. S.	Beyond a 'perfect fit': the interplay between morphology and spatiotemporal overlap as determinants of microstructure in a bat-flower network.	2022	DF	-15.6658	-47.9939	Hymenaea stigonocarpa	Fabaceae	Chiropterophily	Tree	Amazon rainforest, Caatinga, Cerrado, Pantanal	Lonchophylla dekeyseri	Phyllostomidae	Bat	V	Vertebrate	Nectar	Food
35	Diniz, U. M., & Aguiar, L. M. S.	Beyond a 'perfect fit': the interplay between morphology and spatiotemporal overlap as determinants of microstructure in a bat-flower network.	2022	DF	-15.6658	-47.9939	Inga aff. vera	Fabaceae	Phalaenophily / Sphingophily / Chiropterophily	Tree	Amazon rainforest, Cerrado, Atlantic forest, Pampa, Pantanal	Anoura geoffroyi	Phyllostomidae	Bat	V	Vertebrate	Nectar	Food
35	Diniz, U. M., & Aguiar, L. M. S.	Beyond a 'perfect fit': the interplay between morphology and spatiotemporal overlap as determinants of microstructure in a bat-flower network.	2022	DF	-15.6658	-47.9939	Inga aff. vera	Fabaceae	Phalaenophily / Sphingophily / Chiropterophily	Tree	Amazon rainforest, Cerrado, Atlantic forest, Pampa, Pantanal	Glossophaga soricina	Phyllostomidae	Bat	V	Vertebrate	Nectar	Food
35	Diniz, U. M., & Aguiar, L. M. S.	Beyond a 'perfect fit': the interplay between morphology and spatiotemporal overlap as determinants of microstructure in a bat-flower network.	2022	DF	-15.6658	-47.9939	Inga edulis	Fabaceae	Phalaenophily / Sphingophily / Chiropterophily	Tree	Amazon rainforest, Caatinga, Cerrado, Atlantic forest	Anoura geoffroyi	Phyllostomidae	Bat	V	Vertebrate	Nectar	Food
35	Diniz, U. M., & Aguiar, L. M. S.	Beyond a 'perfect fit': the interplay between morphology and spatiotemporal overlap as determinants of microstructure in a bat-flower network.	2022	DF	-15.6658	-47.9939	Inga edulis	Fabaceae	Phalaenophily / Sphingophily / Chiropterophily	Tree	Amazon rainforest, Caatinga, Cerrado, Atlantic forest	Glossophaga soricina	Phyllostomidae	Bat	V	Vertebrate	Nectar	Food
35	Diniz, U. M., & Aguiar, L. M. S.	Beyond a 'perfect fit': the interplay between morphology and spatiotemporal overlap as determinants of microstructure in a bat-flower network.	2022	DF	-15.6658	-47.9939	Inga laurina	Fabaceae	Phalaenophily / Sphingophily / Chiropterophily	Tree	Amazon rainforest, Caatinga, Cerrado, Atlantic forest	Anoura geoffroyi	Phyllostomidae	Bat	V	Vertebrate	Nectar	Food
35	Diniz, U. M., & Aguiar, L. M. S.	Beyond a 'perfect fit': the interplay between morphology and spatiotemporal overlap as determinants of microstructure in a bat-flower network.	2022	DF	-15.6658	-47.9939	Inga laurina	Fabaceae	Phalaenophily / Sphingophily / Chiropterophily	Tree	Amazon rainforest, Caatinga, Cerrado, Atlantic forest	Glossophaga soricina	Phyllostomidae	Bat	V	Vertebrate	Nectar	Food
35	Diniz, U. M., & Aguiar, L. M. S.	Beyond a 'perfect fit': the interplay between morphology and spatiotemporal overlap as determinants of microstructure in a bat-flower network.	2022	DF	-15.6658	-47.9939	Lafoensia pacari	Lythraceae	Chiropterophily	Tree	Cerrado	Anoura caudifer	Phyllostomidae	Bat	V	Vertebrate	Nectar	NA
35	Diniz, U. M., & Aguiar, L. M. S.	Beyond a 'perfect fit': the interplay between morphology and spatiotemporal overlap as determinants of microstructure in a bat-flower network.	2022	DF	-15.6658	-47.9939	Lafoensia pacari	Lythraceae	Chiropterophily	Tree	Cerrado	Anoura geoffroyi	Phyllostomidae	Bat	V	Vertebrate	Nectar	NA
35	Diniz, U. M., & Aguiar, L. M. S.	Beyond a 'perfect fit': the interplay between morphology and spatiotemporal overlap as determinants of microstructure in a bat-flower network.	2022	DF	-15.6658	-47.9939	Lafoensia pacari	Lythraceae	Chiropterophily	Tree	Cerrado	Artibeus lituratus	Phyllostomidae	Bat	V	Vertebrate	Nectar	NA
35	Diniz, U. M., & Aguiar, L. M. S.	Beyond a 'perfect fit': the interplay between morphology and spatiotemporal overlap as determinants of microstructure in a bat-flower network.	2022	DF	-15.6658	-47.9939	Lafoensia pacari	Lythraceae	Chiropterophily	Tree	Cerrado	Carollia perspicillata	Phyllostomidae	Bat	V	Vertebrate	Nectar	NA
35	Diniz, U. M., & Aguiar, L. M. S.	Beyond a 'perfect fit': the interplay between morphology and spatiotemporal overlap as determinants of microstructure in a bat-flower network.	2022	DF	-15.6658	-47.9939	Lafoensia pacari	Lythraceae	Chiropterophily	Tree	Cerrado	Glossophaga soricina	Phyllostomidae	Bat	V	Vertebrate	Nectar	NA
35	Diniz, U. M., & Aguiar, L. M. S.	Beyond a 'perfect fit': the interplay between morphology and spatiotemporal overlap as determinants of microstructure in a bat-flower network.	2022	DF	-15.6658	-47.9939	Lafoensia pacari	Lythraceae	Chiropterophily	Tree	Cerrado	Lonchophylla dekeyseri	Phyllostomidae	Bat	V	Vertebrate	Nectar	NA
35	Diniz, U. M., & Aguiar, L. M. S.	Beyond a 'perfect fit': the interplay between morphology and spatiotemporal overlap as determinants of microstructure in a bat-flower network.	2022	DF	-15.6658	-47.9939	Lafoensia pacari	Lythraceae	Chiropterophily	Tree	Cerrado	Platyrrhinus lineatus	Phyllostomidae	Bat	V	Vertebrate	Nectar	NA
35	Diniz, U. M., & Aguiar, L. M. S.	Beyond a 'perfect fit': the interplay between morphology and spatiotemporal overlap as determinants of microstructure in a bat-flower network.	2022	DF	-15.6658	-47.9939	Ceiba pentandra	Malvaceae	Chiropterophily	Tree	Amazon rainforest	Artibeus lituratus	Phyllostomidae	Bat	V	Vertebrate	Nectar	NA
35	Diniz, U. M., & Aguiar, L. M. S.	Beyond a 'perfect fit': the interplay between morphology and spatiotemporal overlap as determinants of microstructure in a bat-flower network.	2022	DF	-15.6658	-47.9939	Ceiba pentandra	Malvaceae	Chiropterophily	Tree	Amazon rainforest	Platyrrhinus lineatus	Phyllostomidae	Bat	V	Vertebrate	Nectar	NA
35	Diniz, U. M., & Aguiar, L. M. S.	Beyond a 'perfect fit': the interplay between morphology and spatiotemporal overlap as determinants of microstructure in a bat-flower network.	2022	DF	-15.6658	-47.9939	Pseudobombax longiflorum	Malvaceae	Chiropterophily	Tree	Cerrado	Anoura caudifer	Phyllostomidae	Bat	V	Vertebrate	Nectar	NA
35	Diniz, U. M., & Aguiar, L. M. S.	Beyond a 'perfect fit': the interplay between morphology and spatiotemporal overlap as determinants of microstructure in a bat-flower network.	2022	DF	-15.6658	-47.9939	Pseudobombax longiflorum	Malvaceae	Chiropterophily	Tree	Cerrado	Artibeus lituratus	Phyllostomidae	Bat	V	Vertebrate	Nectar	NA
35	Diniz, U. M., & Aguiar, L. M. S.	Beyond a 'perfect fit': the interplay between morphology and spatiotemporal overlap as determinants of microstructure in a bat-flower network.	2022	DF	-15.6658	-47.9939	Pseudobombax longiflorum	Malvaceae	Chiropterophily	Tree	Cerrado	Carollia perspicillata	Phyllostomidae	Bat	V	Vertebrate	Nectar	NA
35	Diniz, U. M., & Aguiar, L. M. S.	Beyond a 'perfect fit': the interplay between morphology and spatiotemporal overlap as determinants of microstructure in a bat-flower network.	2022	DF	-15.6658	-47.9939	Pseudobombax longiflorum	Malvaceae	Chiropterophily	Tree	Cerrado	Lonchophylla dekeyseri	Phyllostomidae	Bat	V	Vertebrate	Nectar	NA
35	Diniz, U. M., & Aguiar, L. M. S.	Beyond a 'perfect fit': the interplay between morphology and spatiotemporal overlap as determinants of microstructure in a bat-flower network.	2022	DF	-15.6658	-47.9939	Pseudobombax longiflorum	Malvaceae	Chiropterophily	Tree	Cerrado	Platyrrhinus lineatus	Phyllostomidae	Bat	V	Vertebrate	Nectar	NA
35	Diniz, U. M., & Aguiar, L. M. S.	Beyond a 'perfect fit': the interplay between morphology and spatiotemporal overlap as determinants of microstructure in a bat-flower network.	2022	DF	-15.6658	-47.9939	Pseudobombax tomentosum	Malvaceae	Chiropterophily	Tree	Cerrado	Artibeus lituratus	Phyllostomidae	Bat	V	Vertebrate	Nectar	NA
35	Diniz, U. M., & Aguiar, L. M. S.	Beyond a 'perfect fit': the interplay between morphology and spatiotemporal overlap as determinants of microstructure in a bat-flower network.	2022	DF	-15.6658	-47.9939	Pseudobombax tomentosum	Malvaceae	Chiropterophily	Tree	Cerrado	Platyrrhinus lineatus	Phyllostomidae	Bat	V	Vertebrate	Nectar	NA
35	Diniz, U. M., & Aguiar, L. M. S.	Beyond a 'perfect fit': the interplay between morphology and spatiotemporal overlap as determinants of microstructure in a bat-flower network.	2022	DF	-15.6658	-47.9939	NA	Moraceae	NA	NA	NA	Artibeus concolor	Phyllostomidae	Bat	V	Vertebrate	NA	NA
35	Diniz, U. M., & Aguiar, L. M. S.	Beyond a 'perfect fit': the interplay between morphology and spatiotemporal overlap as determinants of microstructure in a bat-flower network.	2022	DF	-15.6658	-47.9939	NA	Moraceae	NA	NA	NA	Carollia perspicillata	Phyllostomidae	Bat	V	Vertebrate	NA	NA
35	Diniz, U. M., & Aguiar, L. M. S.	Beyond a 'perfect fit': the interplay between morphology and spatiotemporal overlap as determinants of microstructure in a bat-flower network.	2022	DF	-15.6658	-47.9939	Eucalyptus sp.	Myrtaceae	NA	NA	NA	Glossophaga soricina	Phyllostomidae	Bat	V	Vertebrate	NA	Logging
35	Diniz, U. M., & Aguiar, L. M. S.	Beyond a 'perfect fit': the interplay between morphology and spatiotemporal overlap as determinants of microstructure in a bat-flower network.	2022	DF	-15.6658	-47.9939	NA	Myrtaceae	NA	NA	NA	Anoura geoffroyi	Phyllostomidae	Bat	V	Vertebrate	NA	NA
35	Diniz, U. M., & Aguiar, L. M. S.	Beyond a 'perfect fit': the interplay between morphology and spatiotemporal overlap as determinants of microstructure in a bat-flower network.	2022	DF	-15.6658	-47.9939	Pouteria sp.	Sapotaceae	NA	NA	NA	Micronycteris schmidtorum	Phyllostomidae	Bat	V	Vertebrate	NA	NA
36	Diniz, U. M., Fischer, N. L. S., & Aguiar, L. M. S.	Changing the main course: strong bat visitation to the ornithophilous mistletoe Psittacanthus robustus (Loranthaceae) in a Neotropical savanna	2021/2022	DF	-15.6658	-47.9939	Psittacanthus robustus	Loranthaceae	Ornithophily	Hemiparasitic herb	Amazon rainforest, Caatinga, Cerrado, Atlantic forest, Pantanal	Agrius cingulata	Sphingidae	Moth	P	Invertebrate	Nectar	NA
36	Diniz, U. M., Fischer, N. L. S., & Aguiar, L. M. S.	Changing the main course: strong bat visitation to the ornithophilous mistletoe Psittacanthus robustus (Loranthaceae) in a Neotropical savanna	2021/2022	DF	-15.6658	-47.9939	Psittacanthus robustus	Loranthaceae	Ornithophily	Hemiparasitic herb	Amazon rainforest, Caatinga, Cerrado, Atlantic forest, Pantanal	Anoura caudifer	Phyllostomidae	Bat	P	Vertebrate	Nectar	NA
36	Diniz, U. M., Fischer, N. L. S., & Aguiar, L. M. S.	Changing the main course: strong bat visitation to the ornithophilous mistletoe Psittacanthus robustus (Loranthaceae) in a Neotropical savanna	2021/2022	DF	-15.6658	-47.9939	Psittacanthus robustus	Loranthaceae	Ornithophily	Hemiparasitic herb	Amazon rainforest, Caatinga, Cerrado, Atlantic forest, Pantanal	Artibeus planirostris	Phyllostomidae	Bat	V	Vertebrate	Nectar	NA
36	Diniz, U. M., Fischer, N. L. S., & Aguiar, L. M. S.	Changing the main course: strong bat visitation to the ornithophilous mistletoe Psittacanthus robustus (Loranthaceae) in a Neotropical savanna	2021/2022	DF	-15.6658	-47.9939	Psittacanthus robustus	Loranthaceae	Ornithophily	Hemiparasitic herb	Amazon rainforest, Caatinga, Cerrado, Atlantic forest, Pantanal	Carollia perspicillata	Phyllostomidae	Bat	V	Vertebrate	Nectar	NA
36	Diniz, U. M., Fischer, N. L. S., & Aguiar, L. M. S.	Changing the main course: strong bat visitation to the ornithophilous mistletoe Psittacanthus robustus (Loranthaceae) in a Neotropical savanna	2021/2022	DF	-15.6658	-47.9939	Psittacanthus robustus	Loranthaceae	Ornithophily	Hemiparasitic herb	Amazon rainforest, Caatinga, Cerrado, Atlantic forest, Pantanal	Dermanura sp.	Phyllostomidae	Bat	V	Vertebrate	Nectar	NA
36	Diniz, U. M., Fischer, N. L. S., & Aguiar, L. M. S.	Changing the main course: strong bat visitation to the ornithophilous mistletoe Psittacanthus robustus (Loranthaceae) in a Neotropical savanna	2021/2022	DF	-15.6658	-47.9939	Psittacanthus robustus	Loranthaceae	Ornithophily	Hemiparasitic herb	Amazon rainforest, Caatinga, Cerrado, Atlantic forest, Pantanal	Dermanura sp.	Phyllostomidae	Bat	V	Vertebrate	Nectar	NA
36	Diniz, U. M., Fischer, N. L. S., & Aguiar, L. M. S.	Changing the main course: strong bat visitation to the ornithophilous mistletoe Psittacanthus robustus (Loranthaceae) in a Neotropical savanna	2021/2022	DF	-15.6658	-47.9939	Psittacanthus robustus	Loranthaceae	Ornithophily	Hemiparasitic herb	Amazon rainforest, Caatinga, Cerrado, Atlantic forest, Pantanal	Glossophaga soricina	Phyllostomidae	Bat	P	Vertebrate	Nectar	NA
36	Diniz, U. M., Fischer, N. L. S., & Aguiar, L. M. S.	Changing the main course: strong bat visitation to the ornithophilous mistletoe Psittacanthus robustus (Loranthaceae) in a Neotropical savanna	2021/2022	DF	-15.6658	-47.9939	Psittacanthus robustus	Loranthaceae	Ornithophily	Hemiparasitic herb	Amazon rainforest, Caatinga, Cerrado, Atlantic forest, Pantanal	Lonchophylla dekeyseri	Phyllostomidae	Bat	P	Vertebrate	Nectar	NA
36	Diniz, U. M., Fischer, N. L. S., & Aguiar, L. M. S.	Changing the main course: strong bat visitation to the ornithophilous mistletoe Psittacanthus robustus (Loranthaceae) in a Neotropical savanna	2021/2022	DF	-15.6658	-47.9939	Psittacanthus robustus	Loranthaceae	Ornithophily	Hemiparasitic herb	Amazon rainforest, Caatinga, Cerrado, Atlantic forest, Pantanal	Platyrrhinus lineatus	Phyllostomidae	Bat	V	Vertebrate	Nectar	NA
37	Duarte, Mariana Oliveira; Alves, Mariana Ferreira; Yamamoto, Marcela; Sano, Sueli Matiko; Almeida Barbosa, Ana Angelica; Oliveira, Paulo Eugenio	Self-sterility and self-fertility of Passiflora L. (Passifloraceae) in the Cerrado of Central Brazil	2014	MG	-19.1822	-48.3938	Passiflora amethystina	Passifloraceae	NA	Vine	Amazon rainforest, Caatinga, Cerrado, Atlantic forest, Pantanal	NA	Apidae	Bee	P	Invertebrate	Nectar / Pollen	NA
37	Duarte, Mariana Oliveira; Alves, Mariana Ferreira; Yamamoto, Marcela; Sano, Sueli Matiko; Almeida Barbosa, Ana Angelica; Oliveira, Paulo Eugenio	Self-sterility and self-fertility of Passiflora L. (Passifloraceae) in the Cerrado of Central Brazil	2014	MG	-19.1822	-48.3938	Passiflora cincinnata	Passifloraceae	NA	Vine	Amazon rainforest, Caatinga, Cerrado, Atlantic forest	Apis mellifera	Apidae	Bee	P	Invertebrate	Nectar / Pollen	NA
37	Duarte, Mariana Oliveira; Alves, Mariana Ferreira; Yamamoto, Marcela; Sano, Sueli Matiko; Almeida Barbosa, Ana Angelica; Oliveira, Paulo Eugenio	Self-sterility and self-fertility of Passiflora L. (Passifloraceae) in the Cerrado of Central Brazil	2014	MG	-19.1822	-48.3938	Passiflora cincinnata	Passifloraceae	NA	Vine	Amazon rainforest, Caatinga, Cerrado, Atlantic forest	Centris scopipes	Apidae	Bee	P	Invertebrate	Nectar / Pollen	NA
37	Duarte, Mariana Oliveira; Alves, Mariana Ferreira; Yamamoto, Marcela; Sano, Sueli Matiko; Almeida Barbosa, Ana Angelica; Oliveira, Paulo Eugenio	Self-sterility and self-fertility of Passiflora L. (Passifloraceae) in the Cerrado of Central Brazil	2014	MG	-19.1822	-48.3938	Passiflora cincinnata	Passifloraceae	NA	Vine	Amazon rainforest, Caatinga, Cerrado, Atlantic forest	Epicharis flava	Apidae	Bee	P	Invertebrate	Nectar / Pollen	NA
37	Duarte, Mariana Oliveira; Alves, Mariana Ferreira; Yamamoto, Marcela; Sano, Sueli Matiko; Almeida Barbosa, Ana Angelica; Oliveira, Paulo Eugenio	Self-sterility and self-fertility of Passiflora L. (Passifloraceae) in the Cerrado of Central Brazil	2014	MG	-19.1822	-48.3938	Passiflora cincinnata	Passifloraceae	NA	Vine	Amazon rainforest, Caatinga, Cerrado, Atlantic forest	Eulaema nigrita	Apidae	Bee	P	Invertebrate	Nectar / Pollen	NA
37	Duarte, Mariana Oliveira; Alves, Mariana Ferreira; Yamamoto, Marcela; Sano, Sueli Matiko; Almeida Barbosa, Ana Angelica; Oliveira, Paulo Eugenio	Self-sterility and self-fertility of Passiflora L. (Passifloraceae) in the Cerrado of Central Brazil	2014	MG	-19.1822	-48.3938	Passiflora cincinnata	Passifloraceae	NA	Vine	Amazon rainforest, Caatinga, Cerrado, Atlantic forest	Oxaea flavescens	Andrenidae	Bee	P	Invertebrate	Nectar / Pollen	NA
37	Duarte, Mariana Oliveira; Alves, Mariana Ferreira; Yamamoto, Marcela; Sano, Sueli Matiko; Almeida Barbosa, Ana Angelica; Oliveira, Paulo Eugenio	Self-sterility and self-fertility of Passiflora L. (Passifloraceae) in the Cerrado of Central Brazil	2014	MG	-19.1822	-48.3938	Passiflora cincinnata	Passifloraceae	NA	Vine	Amazon rainforest, Caatinga, Cerrado, Atlantic forest	Trigona sp.	Apidae	Bee	P	Invertebrate	Nectar / Pollen	NA
37	Duarte, Mariana Oliveira; Alves, Mariana Ferreira; Yamamoto, Marcela; Sano, Sueli Matiko; Almeida Barbosa, Ana Angelica; Oliveira, Paulo Eugenio	Self-sterility and self-fertility of Passiflora L. (Passifloraceae) in the Cerrado of Central Brazil	2014	MG	-19.1822	-48.3938	Passiflora cincinnata	Passifloraceae	NA	Vine	Amazon rainforest, Caatinga, Cerrado, Atlantic forest	Xylocopa frontalis	Apidae	Bee	P	Invertebrate	Nectar / Pollen	NA
37	Duarte, Mariana Oliveira; Alves, Mariana Ferreira; Yamamoto, Marcela; Sano, Sueli Matiko; Almeida Barbosa, Ana Angelica; Oliveira, Paulo Eugenio	Self-sterility and self-fertility of Passiflora L. (Passifloraceae) in the Cerrado of Central Brazil	2014	MG	-19.1822	-48.3938	Passiflora tenuifila	Passifloraceae	NA	Vine	Cerrado, Atlantic forest, Pampa	Apis mellifera	Apidae	Bee	P	Invertebrate	Nectar / Pollen	NA
37	Duarte, Mariana Oliveira; Alves, Mariana Ferreira; Yamamoto, Marcela; Sano, Sueli Matiko; Almeida Barbosa, Ana Angelica; Oliveira, Paulo Eugenio	Self-sterility and self-fertility of Passiflora L. (Passifloraceae) in the Cerrado of Central Brazil	2014	MG	-19.1822	-48.3938	Passiflora tenuifila	Passifloraceae	NA	Vine	Cerrado, Atlantic forest, Pampa	Trigona sp.	Apidae	Bee	P	Invertebrate	Nectar / Pollen	NA
37	Duarte, Mariana Oliveira; Alves, Mariana Ferreira; Yamamoto, Marcela; Sano, Sueli Matiko; Almeida Barbosa, Ana Angelica; Oliveira, Paulo Eugenio	Self-sterility and self-fertility of Passiflora L. (Passifloraceae) in the Cerrado of Central Brazil	2014	MG	-19.1822	-48.3938	Passiflora tricuspis	Passifloraceae	NA	Vine	Amazon rainforest, Cerrado, Atlantic forest, Pantanal	NA	Apidae	Bee	P	Invertebrate	Nectar / Pollen	NA
38	Silva E. M. A., Franceschinelli E. V., Juen L., Alves Borges F. J., Ferreira G. M., Vilar de Carvalho F. M.	Reproductive success of Cardiopetalum calophyllum (Annonaceae) treelets in fragments of Brazilian savanna	2012	GO	-16.9481	-49.2089	Cardiopetalum calophyllum	Annonaceae	NA	Tree	Amazon rainforest, Cerrado	Lobiopa insularis	Nitidulidae	Beetle	P	Invertebrate	Nectar / Pollen	NA
39	André Luiz Silva Fachardo,Paula Reys,Michellia Pereira Soares	Biologia floral e polinização de Annonaceaeem um fragmento de Cerrado em regeneração	2015	GO	-17.7867	-50.9633	Annona coriacea	Annonaceae	Cantharophily	Herb, Tree	Amazon rainforest, Caatinga, Cerrado, Pantanal	Cyclocephala quatuordecimpunctata	Scarabaeidae	Beetle	P	Invertebrate	Flower	NA
39	André Luiz Silva Fachardo,Paula Reys,Michellia Pereira Soares	Biologia floral e polinização de Annonaceaeem um fragmento de Cerrado em regeneração	2015	GO	-17.7867	-50.9633	Annona coriacea	Annonaceae	Cantharophily	Herb, Tree	Amazon rainforest, Caatinga, Cerrado, Pantanal	Lobiopa insularis	Nitidulidae	Beetle	P	Invertebrate	Flower	NA
39	André Luiz Silva Fachardo,Paula Reys,Michellia Pereira Soares	Biologia floral e polinização de Annonaceaeem um fragmento de Cerrado em regeneração	2015	GO	-17.7867	-50.9633	Duguetia furfuracea	Annonaceae	NA	Tree	Amazon rainforest, Caatinga, Cerrado, Atlantic forest	Conotelus sp.	Nitidulidae	Beetle	V	Invertebrate	Flower	NA
39	André Luiz Silva Fachardo,Paula Reys,Michellia Pereira Soares	Biologia floral e polinização de Annonaceaeem um fragmento de Cerrado em regeneração	2015	GO	-17.7867	-50.9633	NA	Annonaceae	NA	NA	Amazon rainforest, Caatinga, Cerrado, Atlantic forest	Thysanoptera sp.	Thripidae	Thrips	V	Invertebrate	Flower	NA
39	André Luiz Silva Fachardo,Paula Reys,Michellia Pereira Soares	Biologia floral e polinização de Annonaceaeem um fragmento de Cerrado em regeneração	2015	GO	-17.7867	-50.9633	Xylopia aromatica	Annonaceae	NA	Herb, Tree, Vine	Amazon rainforest, Caatinga, Cerrado, Atlantic forest, Pampa, Pantanal	Pheloconus sp.	Curculionidae	Beetle	V	Invertebrate	Flower	NA
40	Faria R. R., Araujo A. C.	FLOWERING PHENOLOGY AND FLORAL VISITORS IN DISTYLOUS POPULATIONS OF PSYCHOTRIA CARTHAGENENSIS (RUBIACEAE) IN BRAZILIAN CERRADO	2016	MS	-20.4994	-54.6139	Psychotria carthagenensis	Rubiaceae	NA	Herb, Tree	Amazon rainforest, Caatinga, Cerrado, Atlantic forest, Pampa, Pantanal	Apis mellifera	Apidae	Bee	V	Invertebrate	NA	NA
40	Faria R. R., Araujo A. C.	FLOWERING PHENOLOGY AND FLORAL VISITORS IN DISTYLOUS POPULATIONS OF PSYCHOTRIA CARTHAGENENSIS (RUBIACEAE) IN BRAZILIAN CERRADO	2016	MS	-20.45	-54.5628	Psychotria carthagenensis	Rubiaceae	NA	Herb, Tree	Amazon rainforest, Caatinga, Cerrado, Atlantic forest, Pampa, Pantanal	Apis mellifera	Apidae	Bee	V	Invertebrate	NA	NA
40	Faria R. R., Araujo A. C.	FLOWERING PHENOLOGY AND FLORAL VISITORS IN DISTYLOUS POPULATIONS OF PSYCHOTRIA CARTHAGENENSIS (RUBIACEAE) IN BRAZILIAN CERRADO	2016	MS	-20.4281	-54.7175	Psychotria carthagenensis	Rubiaceae	NA	Herb, Tree	Amazon rainforest, Caatinga, Cerrado, Atlantic forest, Pampa, Pantanal	Apis mellifera	Apidae	Bee	V	Invertebrate	NA	NA
40	Faria R. R., Araujo A. C.	FLOWERING PHENOLOGY AND FLORAL VISITORS IN DISTYLOUS POPULATIONS OF PSYCHOTRIA CARTHAGENENSIS (RUBIACEAE) IN BRAZILIAN CERRADO	2016	MS	-20.4994	-54.6139	Psychotria carthagenensis	Rubiaceae	NA	Herb, Tree	Amazon rainforest, Caatinga, Cerrado, Atlantic forest, Pampa, Pantanal	Augochloropsis sp.	Halictidae	Bee	V	Invertebrate	NA	NA
40	Faria R. R., Araujo A. C.	FLOWERING PHENOLOGY AND FLORAL VISITORS IN DISTYLOUS POPULATIONS OF PSYCHOTRIA CARTHAGENENSIS (RUBIACEAE) IN BRAZILIAN CERRADO	2016	MS	-20.45	-54.5628	Psychotria carthagenensis	Rubiaceae	NA	Herb, Tree	Amazon rainforest, Caatinga, Cerrado, Atlantic forest, Pampa, Pantanal	Augochloropsis sp.	Halictidae	Bee	V	Invertebrate	NA	NA
40	Faria R. R., Araujo A. C.	FLOWERING PHENOLOGY AND FLORAL VISITORS IN DISTYLOUS POPULATIONS OF PSYCHOTRIA CARTHAGENENSIS (RUBIACEAE) IN BRAZILIAN CERRADO	2016	MS	-20.4281	-54.7175	Psychotria carthagenensis	Rubiaceae	NA	Herb, Tree	Amazon rainforest, Caatinga, Cerrado, Atlantic forest, Pampa, Pantanal	Augochloropsis sp.	Halictidae	Bee	V	Invertebrate	NA	NA
40	Faria R. R., Araujo A. C.	FLOWERING PHENOLOGY AND FLORAL VISITORS IN DISTYLOUS POPULATIONS OF PSYCHOTRIA CARTHAGENENSIS (RUBIACEAE) IN BRAZILIAN CERRADO	2016	MS	-20.4994	-54.6139	Psychotria carthagenensis	Rubiaceae	NA	Herb, Tree	Amazon rainforest, Caatinga, Cerrado, Atlantic forest, Pampa, Pantanal	Bombus sp.	Apidae	Bee	V	Invertebrate	NA	NA
40	Faria R. R., Araujo A. C.	FLOWERING PHENOLOGY AND FLORAL VISITORS IN DISTYLOUS POPULATIONS OF PSYCHOTRIA CARTHAGENENSIS (RUBIACEAE) IN BRAZILIAN CERRADO	2016	MS	-20.4994	-54.6139	Psychotria carthagenensis	Rubiaceae	NA	Herb, Tree	Amazon rainforest, Caatinga, Cerrado, Atlantic forest, Pampa, Pantanal	Bombus sp.	Apidae	Bee	V	Invertebrate	NA	NA
40	Faria R. R., Araujo A. C.	FLOWERING PHENOLOGY AND FLORAL VISITORS IN DISTYLOUS POPULATIONS OF PSYCHOTRIA CARTHAGENENSIS (RUBIACEAE) IN BRAZILIAN CERRADO	2016	MS	-20.45	-54.5628	Psychotria carthagenensis	Rubiaceae	NA	Herb, Tree	Amazon rainforest, Caatinga, Cerrado, Atlantic forest, Pampa, Pantanal	Bombus sp.	Apidae	Bee	V	Invertebrate	NA	NA
40	Faria R. R., Araujo A. C.	FLOWERING PHENOLOGY AND FLORAL VISITORS IN DISTYLOUS POPULATIONS OF PSYCHOTRIA CARTHAGENENSIS (RUBIACEAE) IN BRAZILIAN CERRADO	2016	MS	-20.4281	-54.7175	Psychotria carthagenensis	Rubiaceae	NA	Herb, Tree	Amazon rainforest, Caatinga, Cerrado, Atlantic forest, Pampa, Pantanal	Bombus sp.	Apidae	Bee	V	Invertebrate	NA	NA
40	Faria R. R., Araujo A. C.	FLOWERING PHENOLOGY AND FLORAL VISITORS IN DISTYLOUS POPULATIONS OF PSYCHOTRIA CARTHAGENENSIS (RUBIACEAE) IN BRAZILIAN CERRADO	2016	MS	-20.4994	-54.6139	Psychotria carthagenensis	Rubiaceae	NA	Herb, Tree	Amazon rainforest, Caatinga, Cerrado, Atlantic forest, Pampa, Pantanal	Camponotus sp.	Formicidae	Ant	V	Invertebrate	NA	NA
40	Faria R. R., Araujo A. C.	FLOWERING PHENOLOGY AND FLORAL VISITORS IN DISTYLOUS POPULATIONS OF PSYCHOTRIA CARTHAGENENSIS (RUBIACEAE) IN BRAZILIAN CERRADO	2016	MS	-20.45	-54.5628	Psychotria carthagenensis	Rubiaceae	NA	Herb, Tree	Amazon rainforest, Caatinga, Cerrado, Atlantic forest, Pampa, Pantanal	Camponotus sp.	Formicidae	Ant	V	Invertebrate	NA	NA
40	Faria R. R., Araujo A. C.	FLOWERING PHENOLOGY AND FLORAL VISITORS IN DISTYLOUS POPULATIONS OF PSYCHOTRIA CARTHAGENENSIS (RUBIACEAE) IN BRAZILIAN CERRADO	2016	MS	-20.45	-54.5628	Psychotria carthagenensis	Rubiaceae	NA	Herb, Tree	Amazon rainforest, Caatinga, Cerrado, Atlantic forest, Pampa, Pantanal	Drosophila sp.	Drosophilidae	Fly	V	Invertebrate	NA	NA
40	Faria R. R., Araujo A. C.	FLOWERING PHENOLOGY AND FLORAL VISITORS IN DISTYLOUS POPULATIONS OF PSYCHOTRIA CARTHAGENENSIS (RUBIACEAE) IN BRAZILIAN CERRADO	2016	MS	-20.4281	-54.7175	Psychotria carthagenensis	Rubiaceae	NA	Herb, Tree	Amazon rainforest, Caatinga, Cerrado, Atlantic forest, Pampa, Pantanal	Exomalopsis sp.	Apidae	Bee	V	Invertebrate	NA	NA
40	Faria R. R., Araujo A. C.	FLOWERING PHENOLOGY AND FLORAL VISITORS IN DISTYLOUS POPULATIONS OF PSYCHOTRIA CARTHAGENENSIS (RUBIACEAE) IN BRAZILIAN CERRADO	2016	MS	-20.4994	-54.6139	Psychotria carthagenensis	Rubiaceae	NA	Herb, Tree	Amazon rainforest, Caatinga, Cerrado, Atlantic forest, Pampa, Pantanal	Hypoleria lavinia	Nymphalidae	Butterfly	V	Invertebrate	NA	NA
40	Faria R. R., Araujo A. C.	FLOWERING PHENOLOGY AND FLORAL VISITORS IN DISTYLOUS POPULATIONS OF PSYCHOTRIA CARTHAGENENSIS (RUBIACEAE) IN BRAZILIAN CERRADO	2016	MS	-20.4994	-54.6139	Psychotria carthagenensis	Rubiaceae	NA	Herb, Tree	Amazon rainforest, Caatinga, Cerrado, Atlantic forest, Pampa, Pantanal	Lophopedia sp.	Apidae	Bee	V	Invertebrate	NA	NA
40	Faria R. R., Araujo A. C.	FLOWERING PHENOLOGY AND FLORAL VISITORS IN DISTYLOUS POPULATIONS OF PSYCHOTRIA CARTHAGENENSIS (RUBIACEAE) IN BRAZILIAN CERRADO	2016	MS	-20.45	-54.5628	Psychotria carthagenensis	Rubiaceae	NA	Herb, Tree	Amazon rainforest, Caatinga, Cerrado, Atlantic forest, Pampa, Pantanal	Lophopedia sp.	Apidae	Bee	V	Invertebrate	NA	NA
40	Faria R. R., Araujo A. C.	FLOWERING PHENOLOGY AND FLORAL VISITORS IN DISTYLOUS POPULATIONS OF PSYCHOTRIA CARTHAGENENSIS (RUBIACEAE) IN BRAZILIAN CERRADO	2016	MS	-20.4281	-54.7175	Psychotria carthagenensis	Rubiaceae	NA	Herb, Tree	Amazon rainforest, Caatinga, Cerrado, Atlantic forest, Pampa, Pantanal	Lophopedia sp.	Apidae	Bee	V	Invertebrate	NA	NA
40	Faria R. R., Araujo A. C.	FLOWERING PHENOLOGY AND FLORAL VISITORS IN DISTYLOUS POPULATIONS OF PSYCHOTRIA CARTHAGENENSIS (RUBIACEAE) IN BRAZILIAN CERRADO	2016	MS	-20.4281	-54.7175	Psychotria carthagenensis	Rubiaceae	NA	Herb, Tree	Amazon rainforest, Caatinga, Cerrado, Atlantic forest, Pampa, Pantanal	Lophopedia sp.	Apidae	Bee	V	Invertebrate	NA	NA
40	Faria R. R., Araujo A. C.	FLOWERING PHENOLOGY AND FLORAL VISITORS IN DISTYLOUS POPULATIONS OF PSYCHOTRIA CARTHAGENENSIS (RUBIACEAE) IN BRAZILIAN CERRADO	2016	MS	-20.4994	-54.6139	Psychotria carthagenensis	Rubiaceae	NA	Herb, Tree	Amazon rainforest, Caatinga, Cerrado, Atlantic forest, Pampa, Pantanal	NA	Culicidae	Mosquito	V	Invertebrate	NA	NA
40	Faria R. R., Araujo A. C.	FLOWERING PHENOLOGY AND FLORAL VISITORS IN DISTYLOUS POPULATIONS OF PSYCHOTRIA CARTHAGENENSIS (RUBIACEAE) IN BRAZILIAN CERRADO	2016	MS	-20.45	-54.5628	Psychotria carthagenensis	Rubiaceae	NA	Herb, Tree	Amazon rainforest, Caatinga, Cerrado, Atlantic forest, Pampa, Pantanal	NA	Culicidae	Mosquito	V	Invertebrate	NA	NA
40	Faria R. R., Araujo A. C.	FLOWERING PHENOLOGY AND FLORAL VISITORS IN DISTYLOUS POPULATIONS OF PSYCHOTRIA CARTHAGENENSIS (RUBIACEAE) IN BRAZILIAN CERRADO	2016	MS	-20.4281	-54.7175	Psychotria carthagenensis	Rubiaceae	NA	Herb, Tree	Amazon rainforest, Caatinga, Cerrado, Atlantic forest, Pampa, Pantanal	NA	Culicidae	Mosquito	V	Invertebrate	NA	NA
40	Faria R. R., Araujo A. C.	FLOWERING PHENOLOGY AND FLORAL VISITORS IN DISTYLOUS POPULATIONS OF PSYCHOTRIA CARTHAGENENSIS (RUBIACEAE) IN BRAZILIAN CERRADO	2016	MS	-20.4994	-54.6139	Psychotria carthagenensis	Rubiaceae	NA	Herb, Tree	Amazon rainforest, Caatinga, Cerrado, Atlantic forest, Pampa, Pantanal	NA	Curculionidae	Beetle	V	Invertebrate	NA	NA
40	Faria R. R., Araujo A. C.	FLOWERING PHENOLOGY AND FLORAL VISITORS IN DISTYLOUS POPULATIONS OF PSYCHOTRIA CARTHAGENENSIS (RUBIACEAE) IN BRAZILIAN CERRADO	2016	MS	-20.45	-54.5628	Psychotria carthagenensis	Rubiaceae	NA	Herb, Tree	Amazon rainforest, Caatinga, Cerrado, Atlantic forest, Pampa, Pantanal	NA	Curculionidae	Beetle	V	Invertebrate	NA	NA
40	Faria R. R., Araujo A. C.	FLOWERING PHENOLOGY AND FLORAL VISITORS IN DISTYLOUS POPULATIONS OF PSYCHOTRIA CARTHAGENENSIS (RUBIACEAE) IN BRAZILIAN CERRADO	2016	MS	-20.4281	-54.7175	Psychotria carthagenensis	Rubiaceae	NA	Herb, Tree	Amazon rainforest, Caatinga, Cerrado, Atlantic forest, Pampa, Pantanal	NA	Curculionidae	Beetle	V	Invertebrate	NA	NA
40	Faria R. R., Araujo A. C.	FLOWERING PHENOLOGY AND FLORAL VISITORS IN DISTYLOUS POPULATIONS OF PSYCHOTRIA CARTHAGENENSIS (RUBIACEAE) IN BRAZILIAN CERRADO	2016	MS	-20.4281	-54.7175	Psychotria carthagenensis	Rubiaceae	NA	Herb, Tree	Amazon rainforest, Caatinga, Cerrado, Atlantic forest, Pampa, Pantanal	NA	Formicidae	Ant	V	Invertebrate	NA	NA
40	Faria R. R., Araujo A. C.	FLOWERING PHENOLOGY AND FLORAL VISITORS IN DISTYLOUS POPULATIONS OF PSYCHOTRIA CARTHAGENENSIS (RUBIACEAE) IN BRAZILIAN CERRADO	2016	MS	-20.4994	-54.6139	Psychotria carthagenensis	Rubiaceae	NA	Herb, Tree	Amazon rainforest, Caatinga, Cerrado, Atlantic forest, Pampa, Pantanal	NA	Vespidae	Wasp	V	Invertebrate	NA	NA
40	Faria R. R., Araujo A. C.	FLOWERING PHENOLOGY AND FLORAL VISITORS IN DISTYLOUS POPULATIONS OF PSYCHOTRIA CARTHAGENENSIS (RUBIACEAE) IN BRAZILIAN CERRADO	2016	MS	-20.45	-54.5628	Psychotria carthagenensis	Rubiaceae	NA	Herb, Tree	Amazon rainforest, Caatinga, Cerrado, Atlantic forest, Pampa, Pantanal	NA	Vespidae	Wasp	V	Invertebrate	NA	NA
40	Faria R. R., Araujo A. C.	FLOWERING PHENOLOGY AND FLORAL VISITORS IN DISTYLOUS POPULATIONS OF PSYCHOTRIA CARTHAGENENSIS (RUBIACEAE) IN BRAZILIAN CERRADO	2016	MS	-20.4994	-54.6139	Psychotria carthagenensis	Rubiaceae	NA	Herb, Tree	Amazon rainforest, Caatinga, Cerrado, Atlantic forest, Pampa, Pantanal	Paratetrapedia sp.	Apidae	Bee	V	Invertebrate	NA	NA
40	Faria R. R., Araujo A. C.	FLOWERING PHENOLOGY AND FLORAL VISITORS IN DISTYLOUS POPULATIONS OF PSYCHOTRIA CARTHAGENENSIS (RUBIACEAE) IN BRAZILIAN CERRADO	2016	MS	-20.45	-54.5628	Psychotria carthagenensis	Rubiaceae	NA	Herb, Tree	Amazon rainforest, Caatinga, Cerrado, Atlantic forest, Pampa, Pantanal	Paratetrapedia sp.	Apidae	Bee	V	Invertebrate	NA	NA
40	Faria R. R., Araujo A. C.	FLOWERING PHENOLOGY AND FLORAL VISITORS IN DISTYLOUS POPULATIONS OF PSYCHOTRIA CARTHAGENENSIS (RUBIACEAE) IN BRAZILIAN CERRADO	2016	MS	-20.4281	-54.7175	Psychotria carthagenensis	Rubiaceae	NA	Herb, Tree	Amazon rainforest, Caatinga, Cerrado, Atlantic forest, Pampa, Pantanal	Paratetrapedia sp.	Apidae	Bee	V	Invertebrate	NA	NA
40	Faria R. R., Araujo A. C.	FLOWERING PHENOLOGY AND FLORAL VISITORS IN DISTYLOUS POPULATIONS OF PSYCHOTRIA CARTHAGENENSIS (RUBIACEAE) IN BRAZILIAN CERRADO	2016	MS	-20.45	-54.5628	Psychotria carthagenensis	Rubiaceae	NA	Herb, Tree	Amazon rainforest, Caatinga, Cerrado, Atlantic forest, Pampa, Pantanal	Paratrigona lineata	Apidae	Bee	V	Invertebrate	NA	NA
40	Faria R. R., Araujo A. C.	FLOWERING PHENOLOGY AND FLORAL VISITORS IN DISTYLOUS POPULATIONS OF PSYCHOTRIA CARTHAGENENSIS (RUBIACEAE) IN BRAZILIAN CERRADO	2016	MS	-20.4281	-54.7175	Psychotria carthagenensis	Rubiaceae	NA	Herb, Tree	Amazon rainforest, Caatinga, Cerrado, Atlantic forest, Pampa, Pantanal	Paratrigona lineata	Apidae	Bee	V	Invertebrate	NA	NA
40	Faria R. R., Araujo A. C.	FLOWERING PHENOLOGY AND FLORAL VISITORS IN DISTYLOUS POPULATIONS OF PSYCHOTRIA CARTHAGENENSIS (RUBIACEAE) IN BRAZILIAN CERRADO	2016	MS	-20.45	-54.5628	Psychotria carthagenensis	Rubiaceae	NA	Herb, Tree	Amazon rainforest, Caatinga, Cerrado, Atlantic forest, Pampa, Pantanal	Tetrapedia sp.	Apidae	Bee	V	Invertebrate	NA	NA
40	Faria R. R., Araujo A. C.	FLOWERING PHENOLOGY AND FLORAL VISITORS IN DISTYLOUS POPULATIONS OF PSYCHOTRIA CARTHAGENENSIS (RUBIACEAE) IN BRAZILIAN CERRADO	2016	MS	-20.4281	-54.7175	Psychotria carthagenensis	Rubiaceae	NA	Herb, Tree	Amazon rainforest, Caatinga, Cerrado, Atlantic forest, Pampa, Pantanal	Tetrapedia sp.	Apidae	Bee	V	Invertebrate	NA	NA
40	Faria R. R., Araujo A. C.	FLOWERING PHENOLOGY AND FLORAL VISITORS IN DISTYLOUS POPULATIONS OF PSYCHOTRIA CARTHAGENENSIS (RUBIACEAE) IN BRAZILIAN CERRADO	2016	MS	-20.4994	-54.6139	Psychotria carthagenensis	Rubiaceae	NA	Herb, Tree	Amazon rainforest, Caatinga, Cerrado, Atlantic forest, Pampa, Pantanal	Xylocopa sp.	Apidae	Bee	V	Invertebrate	NA	NA
41	Farinasso, Hannah C.; Consolaro, Helder; Gomes, Sueli M.; Aguiar, Antonio J. C.	From generalization to pollination syndromes: filtering and dependency on functional-group of pollinators in two cassava wild relatives	2021	GO	-16.737	-47.6889	Manihot oligantha	Euphorbiaceae	Myophily	SubHerb	Cerrado	Camponotus crassus	Formicidae	Ant	V	Invertebrate	Nectar	NA
41	Farinasso, Hannah C.; Consolaro, Helder; Gomes, Sueli M.; Aguiar, Antonio J. C.	From generalization to pollination syndromes: filtering and dependency on functional-group of pollinators in two cassava wild relatives	2021	GO	-16.737	-47.6889	Manihot oligantha	Euphorbiaceae	Myophily	SubHerb	Cerrado	Camponotus melanoticus	Formicidae	Ant	V	Invertebrate	Nectar	NA
41	Farinasso, Hannah C.; Consolaro, Helder; Gomes, Sueli M.; Aguiar, Antonio J. C.	From generalization to pollination syndromes: filtering and dependency on functional-group of pollinators in two cassava wild relatives	2021	GO	-16.737	-47.6889	Manihot oligantha	Euphorbiaceae	Myophily	SubHerb	Cerrado	Dialictus sp.	Halictidae	Bee	V	Invertebrate	Nectar / Pollen	NA
41	Farinasso, Hannah C.; Consolaro, Helder; Gomes, Sueli M.; Aguiar, Antonio J. C.	From generalization to pollination syndromes: filtering and dependency on functional-group of pollinators in two cassava wild relatives	2021	GO	-16.737	-47.6889	Manihot oligantha	Euphorbiaceae	Myophily	SubHerb	Cerrado	Dorymyrmex brunneus	Formicidae	Ant	V	Invertebrate	Nectar	NA
41	Farinasso, Hannah C.; Consolaro, Helder; Gomes, Sueli M.; Aguiar, Antonio J. C.	From generalization to pollination syndromes: filtering and dependency on functional-group of pollinators in two cassava wild relatives	2021	GO	-16.737	-47.6889	Manihot oligantha	Euphorbiaceae	Myophily	SubHerb	Cerrado	Ectatomma brunneum	Formicidae	Ant	V	Invertebrate	Nectar	NA
41	Farinasso, Hannah C.; Consolaro, Helder; Gomes, Sueli M.; Aguiar, Antonio J. C.	From generalization to pollination syndromes: filtering and dependency on functional-group of pollinators in two cassava wild relatives	2021	GO	-16.737	-47.6889	Manihot oligantha	Euphorbiaceae	Myophily	SubHerb	Cerrado	Empis sp.	Empididae	Fly	P	Invertebrate	Nectar / Pollen	NA
41	Farinasso, Hannah C.; Consolaro, Helder; Gomes, Sueli M.; Aguiar, Antonio J. C.	From generalization to pollination syndromes: filtering and dependency on functional-group of pollinators in two cassava wild relatives	2021	GO	-16.737	-47.6889	Manihot oligantha	Euphorbiaceae	Myophily	SubHerb	Cerrado	Liohippelates sp.	Chloropidae	Fly	P	Invertebrate	Nectar / Pollen	NA
41	Farinasso, Hannah C.; Consolaro, Helder; Gomes, Sueli M.; Aguiar, Antonio J. C.	From generalization to pollination syndromes: filtering and dependency on functional-group of pollinators in two cassava wild relatives	2021	GO	-16.737	-47.6889	Manihot oligantha	Euphorbiaceae	Myophily	SubHerb	Cerrado	Musca domestica	Muscidae	Fly	V	Invertebrate	Nectar / Pollen	NA
41	Farinasso, Hannah C.; Consolaro, Helder; Gomes, Sueli M.; Aguiar, Antonio J. C.	From generalization to pollination syndromes: filtering and dependency on functional-group of pollinators in two cassava wild relatives	2021	GO	-16.737	-47.6889	Manihot oligantha	Euphorbiaceae	Myophily	SubHerb	Cerrado	NA	Megalopodidae	Beetle	V	Invertebrate	Nectar	NA
41	Farinasso, Hannah C.; Consolaro, Helder; Gomes, Sueli M.; Aguiar, Antonio J. C.	From generalization to pollination syndromes: filtering and dependency on functional-group of pollinators in two cassava wild relatives	2021	GO	-16.737	-47.6889	Manihot oligantha	Euphorbiaceae	Myophily	SubHerb	Cerrado	Polybia ignobilis	Vespidae	Wasp	V	Invertebrate	Nectar	NA
41	Farinasso, Hannah C.; Consolaro, Helder; Gomes, Sueli M.; Aguiar, Antonio J. C.	From generalization to pollination syndromes: filtering and dependency on functional-group of pollinators in two cassava wild relatives	2021	GO	-16.737	-47.6889	Manihot oligantha	Euphorbiaceae	Myophily	SubHerb	Cerrado	Pseudomyrmex termitarius	Formicidae	Ant	V	Invertebrate	Nectar	NA
41	Farinasso, Hannah C.; Consolaro, Helder; Gomes, Sueli M.; Aguiar, Antonio J. C.	From generalization to pollination syndromes: filtering and dependency on functional-group of pollinators in two cassava wild relatives	2021	GO	-16.737	-47.6889	Manihot oligantha	Euphorbiaceae	Myophily	SubHerb	Cerrado	Sarcopromusca pruna	Muscidae	Fly	V	Invertebrate	Nectar / Pollen	NA
41	Farinasso, Hannah C.; Consolaro, Helder; Gomes, Sueli M.; Aguiar, Antonio J. C.	From generalization to pollination syndromes: filtering and dependency on functional-group of pollinators in two cassava wild relatives	2021	GO	-16.737	-47.6889	Manihot oligantha	Euphorbiaceae	Myophily	SubHerb	Cerrado	Solenopsis tridens	Formicidae	Ant	V	Invertebrate	Nectar	NA
41	Farinasso, Hannah C.; Consolaro, Helder; Gomes, Sueli M.; Aguiar, Antonio J. C.	From generalization to pollination syndromes: filtering and dependency on functional-group of pollinators in two cassava wild relatives	2021	DF	-15.7569	-47.8517	Manihot violacea	Euphorbiaceae	Melittophily	Herb, SubHerb	Cerrado	Augochlora sp.	Halictidae	Bee	P	Invertebrate	Nectar / Pollen	NA
41	Farinasso, Hannah C.; Consolaro, Helder; Gomes, Sueli M.; Aguiar, Antonio J. C.	From generalization to pollination syndromes: filtering and dependency on functional-group of pollinators in two cassava wild relatives	2021	DF	-15.7569	-47.8517	Manihot violacea	Euphorbiaceae	Melittophily	Herb, SubHerb	Cerrado	Augochlora sp.	Halictidae	Bee	P	Invertebrate	Nectar / Pollen	NA
41	Farinasso, Hannah C.; Consolaro, Helder; Gomes, Sueli M.; Aguiar, Antonio J. C.	From generalization to pollination syndromes: filtering and dependency on functional-group of pollinators in two cassava wild relatives	2021	DF	-15.7569	-47.8517	Manihot violacea	Euphorbiaceae	Melittophily	Herb, SubHerb	Cerrado	Augochlora sp.	Halictidae	Bee	P	Invertebrate	Nectar / Pollen	NA
41	Farinasso, Hannah C.; Consolaro, Helder; Gomes, Sueli M.; Aguiar, Antonio J. C.	From generalization to pollination syndromes: filtering and dependency on functional-group of pollinators in two cassava wild relatives	2021	DF	-15.7569	-47.8517	Manihot violacea	Euphorbiaceae	Melittophily	Herb, SubHerb	Cerrado	Augochloropsis sp.	Halictidae	Bee	P	Invertebrate	Nectar / Pollen	NA
41	Farinasso, Hannah C.; Consolaro, Helder; Gomes, Sueli M.; Aguiar, Antonio J. C.	From generalization to pollination syndromes: filtering and dependency on functional-group of pollinators in two cassava wild relatives	2021	DF	-15.7569	-47.8517	Manihot violacea	Euphorbiaceae	Melittophily	Herb, SubHerb	Cerrado	Augochloropsis sp.	Halictidae	Bee	P	Invertebrate	Nectar / Pollen	NA
41	Farinasso, Hannah C.; Consolaro, Helder; Gomes, Sueli M.; Aguiar, Antonio J. C.	From generalization to pollination syndromes: filtering and dependency on functional-group of pollinators in two cassava wild relatives	2021	DF	-15.7569	-47.8517	Manihot violacea	Euphorbiaceae	Melittophily	Herb, SubHerb	Cerrado	Augochloropsis sp.	Halictidae	Bee	P	Invertebrate	Nectar / Pollen	NA
41	Farinasso, Hannah C.; Consolaro, Helder; Gomes, Sueli M.; Aguiar, Antonio J. C.	From generalization to pollination syndromes: filtering and dependency on functional-group of pollinators in two cassava wild relatives	2021	DF	-15.7569	-47.8517	Manihot violacea	Euphorbiaceae	Melittophily	Herb, SubHerb	Cerrado	Camponotus blandus	Formicidae	Ant	V	Invertebrate	Nectar	NA
41	Farinasso, Hannah C.; Consolaro, Helder; Gomes, Sueli M.; Aguiar, Antonio J. C.	From generalization to pollination syndromes: filtering and dependency on functional-group of pollinators in two cassava wild relatives	2021	DF	-15.7569	-47.8517	Manihot violacea	Euphorbiaceae	Melittophily	Herb, SubHerb	Cerrado	Camponotus crassus	Formicidae	Ant	V	Invertebrate	Nectar	NA
41	Farinasso, Hannah C.; Consolaro, Helder; Gomes, Sueli M.; Aguiar, Antonio J. C.	From generalization to pollination syndromes: filtering and dependency on functional-group of pollinators in two cassava wild relatives	2021	DF	-15.7569	-47.8517	Manihot violacea	Euphorbiaceae	Melittophily	Herb, SubHerb	Cerrado	Camponotus novogranadensis	Formicidae	Ant	V	Invertebrate	Nectar	NA
41	Farinasso, Hannah C.; Consolaro, Helder; Gomes, Sueli M.; Aguiar, Antonio J. C.	From generalization to pollination syndromes: filtering and dependency on functional-group of pollinators in two cassava wild relatives	2021	DF	-15.7569	-47.8517	Manihot violacea	Euphorbiaceae	Melittophily	Herb, SubHerb	Cerrado	Ceratina sp.	Apidae	Bee	P	Invertebrate	Nectar / Pollen	NA
41	Farinasso, Hannah C.; Consolaro, Helder; Gomes, Sueli M.; Aguiar, Antonio J. C.	From generalization to pollination syndromes: filtering and dependency on functional-group of pollinators in two cassava wild relatives	2021	DF	-15.7569	-47.8517	Manihot violacea	Euphorbiaceae	Melittophily	Herb, SubHerb	Cerrado	Ceratina sp.	Apidae	Bee	P	Invertebrate	Nectar / Pollen	NA
41	Farinasso, Hannah C.; Consolaro, Helder; Gomes, Sueli M.; Aguiar, Antonio J. C.	From generalization to pollination syndromes: filtering and dependency on functional-group of pollinators in two cassava wild relatives	2021	DF	-15.7569	-47.8517	Manihot violacea	Euphorbiaceae	Melittophily	Herb, SubHerb	Cerrado	Ceratina sp.	Apidae	Bee	P	Invertebrate	Nectar / Pollen	NA
41	Farinasso, Hannah C.; Consolaro, Helder; Gomes, Sueli M.; Aguiar, Antonio J. C.	From generalization to pollination syndromes: filtering and dependency on functional-group of pollinators in two cassava wild relatives	2021	DF	-15.7569	-47.8517	Manihot violacea	Euphorbiaceae	Melittophily	Herb, SubHerb	Cerrado	Dorymyrmex sp.	Formicidae	Ant	V	Invertebrate	Nectar	NA
41	Farinasso, Hannah C.; Consolaro, Helder; Gomes, Sueli M.; Aguiar, Antonio J. C.	From generalization to pollination syndromes: filtering and dependency on functional-group of pollinators in two cassava wild relatives	2021	DF	-15.7569	-47.8517	Manihot violacea	Euphorbiaceae	Melittophily	Herb, SubHerb	Cerrado	NA	Crysomelidae	Beetle	V	Invertebrate	Nectar / Pollen	NA
41	Farinasso, Hannah C.; Consolaro, Helder; Gomes, Sueli M.; Aguiar, Antonio J. C.	From generalization to pollination syndromes: filtering and dependency on functional-group of pollinators in two cassava wild relatives	2021	DF	-15.7569	-47.8517	Manihot violacea	Euphorbiaceae	Melittophily	Herb, SubHerb	Cerrado	Paraxystoglossa sp.	Halictidae	Bee	P	Invertebrate	Nectar / Pollen	NA
41	Farinasso, Hannah C.; Consolaro, Helder; Gomes, Sueli M.; Aguiar, Antonio J. C.	From generalization to pollination syndromes: filtering and dependency on functional-group of pollinators in two cassava wild relatives	2021	DF	-15.7569	-47.8517	Manihot violacea	Euphorbiaceae	Melittophily	Herb, SubHerb	Cerrado	Partomona cupira	Apidae	Bee	P	Invertebrate	Pollen	NA
41	Farinasso, Hannah C.; Consolaro, Helder; Gomes, Sueli M.; Aguiar, Antonio J. C.	From generalization to pollination syndromes: filtering and dependency on functional-group of pollinators in two cassava wild relatives	2021	DF	-15.7569	-47.8517	Manihot violacea	Euphorbiaceae	Melittophily	Herb, SubHerb	Cerrado	Plebeia sp.	Apidae	Bee	P	Invertebrate	NA	NA
41	Farinasso, Hannah C.; Consolaro, Helder; Gomes, Sueli M.; Aguiar, Antonio J. C.	From generalization to pollination syndromes: filtering and dependency on functional-group of pollinators in two cassava wild relatives	2021	DF	-15.7569	-47.8517	Manihot violacea	Euphorbiaceae	Melittophily	Herb, SubHerb	Cerrado	Polybia occidentalis	Vespidae	Wasp	V	Invertebrate	Nectar	NA
41	Farinasso, Hannah C.; Consolaro, Helder; Gomes, Sueli M.; Aguiar, Antonio J. C.	From generalization to pollination syndromes: filtering and dependency on functional-group of pollinators in two cassava wild relatives	2021	DF	-15.7569	-47.8517	Manihot violacea	Euphorbiaceae	Melittophily	Herb, SubHerb	Cerrado	Polybia sericea	Vespidae	Wasp	V	Invertebrate	Nectar	NA
41	Farinasso, Hannah C.; Consolaro, Helder; Gomes, Sueli M.; Aguiar, Antonio J. C.	From generalization to pollination syndromes: filtering and dependency on functional-group of pollinators in two cassava wild relatives	2021	DF	-15.7569	-47.8517	Manihot violacea	Euphorbiaceae	Melittophily	Herb, SubHerb	Cerrado	Polybia sp.	Vespidae	Wasp	V	Invertebrate	Nectar	NA
41	Farinasso, Hannah C.; Consolaro, Helder; Gomes, Sueli M.; Aguiar, Antonio J. C.	From generalization to pollination syndromes: filtering and dependency on functional-group of pollinators in two cassava wild relatives	2021	DF	-15.7569	-47.8517	Manihot violacea	Euphorbiaceae	Melittophily	Herb, SubHerb	Cerrado	Pseudomyrmex termitarius	Formicidae	Ant	V	Invertebrate	Nectar	NA
41	Farinasso, Hannah C.; Consolaro, Helder; Gomes, Sueli M.; Aguiar, Antonio J. C.	From generalization to pollination syndromes: filtering and dependency on functional-group of pollinators in two cassava wild relatives	2021	DF	-15.7569	-47.8517	Manihot violacea	Euphorbiaceae	Melittophily	Herb, SubHerb	Cerrado	Rhinocorynura sp.	Halictidae	Bee	P	Invertebrate	Nectar / Pollen	NA
41	Farinasso, Hannah C.; Consolaro, Helder; Gomes, Sueli M.; Aguiar, Antonio J. C.	From generalization to pollination syndromes: filtering and dependency on functional-group of pollinators in two cassava wild relatives	2021	DF	-15.7569	-47.8517	Manihot violacea	Euphorbiaceae	Melittophily	Herb, SubHerb	Cerrado	Trigona spinipes	Apidae	Bee	P	Invertebrate	Nectar / Pollen	NA
42	Ferreira C. , Maruyama P. K., Oliveira P. E.	Convergence beyond flower morphology? Reproductive biology of hummingbird‐pollinated plants in the Brazilian Cerrado	2016	MG	-21.9892	-48.3017	Ananas ananassoides	Bromeliaceae	Ornithophily	Herb	Amazon rainforest, Caatinga, Cerrado, Atlantic forest	Amazilia fimbriata	Trochilidae	Hummingbird	P	Vertebrate	Nectar	NA
42	C. Ferreira P. K. Maruyama P. E. Oliveira	Convergence beyond flower morphology? Reproductive biology of hummingbird‐pollinated plants in the Brazilian Cerrado	2016	MG	-21.9892	-48.3017	Ananas ananassoides	Bromeliaceae	Ornithophily	Herb	Amazon rainforest, Caatinga, Cerrado, Atlantic forest	Bombus sp.	Apidae	Bee	P	Invertebrate	NA	NA
42	Ferreira C. , Maruyama P. K., Oliveira P. E.	Convergence beyond flower morphology? Reproductive biology of hummingbird‐pollinated plants in the Brazilian Cerrado	2016	MG	-21.9892	-48.3017	Ananas ananassoides	Bromeliaceae	Ornithophily	Herb	Amazon rainforest, Caatinga, Cerrado, Atlantic forest	Eupetomena macroura	Trochilidae	Hummingbird	P	Vertebrate	Nectar	NA
42	Ferreira C. , Maruyama P. K., Oliveira P. E.	Convergence beyond flower morphology? Reproductive biology of hummingbird‐pollinated plants in the Brazilian Cerrado	2016	MG	-21.9892	-48.3017	Ananas ananassoides	Bromeliaceae	Ornithophily	Herb	Amazon rainforest, Caatinga, Cerrado, Atlantic forest	Heliomaster squamosus	Trochilidae	Hummingbird	P	Vertebrate	Nectar	NA
42	Ferreira C. , Maruyama P. K., Oliveira P. E.	Convergence beyond flower morphology? Reproductive biology of hummingbird‐pollinated plants in the Brazilian Cerrado	2016	MG	-21.9892	-48.3017	Ananas ananassoides	Bromeliaceae	Ornithophily	Herb	Amazon rainforest, Caatinga, Cerrado, Atlantic forest	Phaethornis pretrei	Trochilidae	Hummingbird	P	Vertebrate	Nectar	NA
42	Ferreira C. , Maruyama P. K., Oliveira P. E.	Convergence beyond flower morphology? Reproductive biology of hummingbird‐pollinated plants in the Brazilian Cerrado	2016	MG	-21.9892	-48.3017	Ananas ananassoides	Bromeliaceae	Ornithophily	Herb	Amazon rainforest, Caatinga, Cerrado, Atlantic forest	Phoebis sennae	Pieridae	Butterfly	P	Invertebrate	NA	NA
42	Ferreira C. , Maruyama P. K., Oliveira P. E.	Convergence beyond flower morphology? Reproductive biology of hummingbird‐pollinated plants in the Brazilian Cerrado	2016	MG	-21.9892	-48.3017	Ananas ananassoides	Bromeliaceae	Ornithophily	Herb	Amazon rainforest, Caatinga, Cerrado, Atlantic forest	Urbanus sp.	Hesperiidae	Butterfly	P	Invertebrate	NA	NA
42	Ferreira C. , Maruyama P. K., Oliveira P. E.	Convergence beyond flower morphology? Reproductive biology of hummingbird‐pollinated plants in the Brazilian Cerrado	2016	MG	-21.9892	-48.3017	Bionia coriacea	Fabaceae	Ornithophily	Herb, Vine	Caatinga, Cerrado, Atlantic forest	Amazilia fimbriata	Trochilidae	Hummingbird	P	Vertebrate	Nectar	NA
42	Ferreira C. , Maruyama P. K., Oliveira P. E.	Convergence beyond flower morphology? Reproductive biology of hummingbird‐pollinated plants in the Brazilian Cerrado	2016	MG	-21.9892	-48.3017	Bionia coriacea	Fabaceae	Ornithophily	Herb, Vine	Caatinga, Cerrado, Atlantic forest	Chlorostilbon lucidus	Trochilidae	Hummingbird	P	Vertebrate	Nectar	NA
42	Ferreira C. , Maruyama P. K., Oliveira P. E.	Convergence beyond flower morphology? Reproductive biology of hummingbird‐pollinated plants in the Brazilian Cerrado	2016	MG	-21.9892	-48.3017	Bionia coriacea	Fabaceae	Ornithophily	Herb, Vine	Caatinga, Cerrado, Atlantic forest	Colibri serrirostris	Trochilidae	Hummingbird	P	Vertebrate	Nectar	NA
42	Ferreira C. , Maruyama P. K., Oliveira P. E.	Convergence beyond flower morphology? Reproductive biology of hummingbird‐pollinated plants in the Brazilian Cerrado	2016	MG	-21.9892	-48.3017	Bionia coriacea	Fabaceae	Ornithophily	Herb, Vine	Caatinga, Cerrado, Atlantic forest	Eupetomena macroura	Trochilidae	Hummingbird	P	Vertebrate	Nectar	NA
42	Ferreira C. , Maruyama P. K., Oliveira P. E.	Convergence beyond flower morphology? Reproductive biology of hummingbird‐pollinated plants in the Brazilian Cerrado	2016	MG	-21.9892	-48.3017	Bionia coriacea	Fabaceae	Ornithophily	Herb, Vine	Caatinga, Cerrado, Atlantic forest	Heliomaster squamosus	Trochilidae	Hummingbird	P	Vertebrate	Nectar	NA
42	Ferreira C. , Maruyama P. K., Oliveira P. E.	Convergence beyond flower morphology? Reproductive biology of hummingbird‐pollinated plants in the Brazilian Cerrado	2016	MG	-21.9892	-48.3017	Esterhazya splendida	Orobanchaceae	Ornithophily	Herb, SubHerb	Caatinga, Cerrado, Atlantic forest	Amazilia fimbriata	Trochilidae	Hummingbird	P	Vertebrate	Nectar	NA
42	Ferreira C. , Maruyama P. K., Oliveira P. E.	Convergence beyond flower morphology? Reproductive biology of hummingbird‐pollinated plants in the Brazilian Cerrado	2016	MG	-21.9892	-48.3017	Esterhazya splendida	Orobanchaceae	Ornithophily	Herb, SubHerb	Caatinga, Cerrado, Atlantic forest	Chlorostilbon lucidus	Trochilidae	Hummingbird	P	Vertebrate	Nectar	NA
42	Ferreira C. , Maruyama P. K., Oliveira P. E.	Convergence beyond flower morphology? Reproductive biology of hummingbird‐pollinated plants in the Brazilian Cerrado	2016	MG	-21.9892	-48.3017	Esterhazya splendida	Orobanchaceae	Ornithophily	Herb, SubHerb	Caatinga, Cerrado, Atlantic forest	Eupetomena macroura	Trochilidae	Hummingbird	P	Vertebrate	Nectar	NA
42	Ferreira C. , Maruyama P. K., Oliveira P. E.	Convergence beyond flower morphology? Reproductive biology of hummingbird‐pollinated plants in the Brazilian Cerrado	2016	MG	-21.9892	-48.3017	Esterhazya splendida	Orobanchaceae	Ornithophily	Herb, SubHerb	Caatinga, Cerrado, Atlantic forest	Heliomaster squamosus	Trochilidae	Hummingbird	P	Vertebrate	Nectar	NA
43	FDischer, EA; Gordo, M.	Qualea cordata, pollination by the territorial bee Centris tarsata in the “Campos Rupestres	1993	MG	-19.2667	-43.6	Qualea cordata	Vochysiaceae	Melittophily	Tree	Caatinga, Cerrado, Atlantic forest	Centris aenea	Apidae	Bee	P	Invertebrate	Nectar	NA
43	FDischer, EA; Gordo, M.	Qualea cordata, pollination by the territorial bee Centris tarsata in the “Campos Rupestres	1993	MG	-19.2667	-43.6	Qualea cordata	Vochysiaceae	Melittophily	Tree	Caatinga, Cerrado, Atlantic forest	Centris tarsata	Apidae	Bee	P	Invertebrate	Nectar	NA
43	FDischer, EA; Gordo, M.	Qualea cordata, pollination by the territorial bee Centris tarsata in the “Campos Rupestres	1993	MG	-19.2667	-43.6	Qualea cordata	Vochysiaceae	Melittophily	Tree	Caatinga, Cerrado, Atlantic forest	Centris trigonoides	Apidae	Bee	P	Invertebrate	Nectar	NA
43	FDischer, EA; Gordo, M.	Qualea cordata, pollination by the territorial bee Centris tarsata in the “Campos Rupestres	1993	MG	-19.2667	-43.6	Qualea cordata	Vochysiaceae	Melittophily	Tree	Caatinga, Cerrado, Atlantic forest	Epicharis iheringi	Apidae	Bee	P	Invertebrate	Nectar	NA
43	FDischer, EA; Gordo, M.	Qualea cordata, pollination by the territorial bee Centris tarsata in the “Campos Rupestres	1993	MG	-19.2667	-43.6	Qualea cordata	Vochysiaceae	Melittophily	Tree	Caatinga, Cerrado, Atlantic forest	Pseudoaugochloropsis graminea	Halictidae	Bee	P	Invertebrate	Nectar	NA
43	FDischer, EA; Gordo, M.	Qualea cordata, pollination by the territorial bee Centris tarsata in the “Campos Rupestres	1993	MG	-19.2667	-43.6	Qualea cordata	Vochysiaceae	Melittophily	Tree	Caatinga, Cerrado, Atlantic forest	Ptilotopus sp.	Apidae	Bee	P	Invertebrate	Nectar	NA
43	FDischer, EA; Gordo, M.	Qualea cordata, pollination by the territorial bee Centris tarsata in the “Campos Rupestres	1993	MG	-19.2667	-43.6	Qualea cordata	Vochysiaceae	Melittophily	Tree	Caatinga, Cerrado, Atlantic forest	Trigona spinipes	Apidae	Bee	P	Invertebrate	Nectar	NA
44	Franco, Emanuella Lopes; Gimenes, Miriam	Pollination of Cambessedesia wurdackii in Brazilian campo rupestre vegetation, with special reference to crepuscular bees	2011	BA	-12.9885	-41.3411	Cambessedesia wurdackii	Melastomataceae	NA	SubHerb	Caatinga	Bombus atratus	Apidae	Bee	V	Invertebrate	Pollen	NA
44	Franco, Emanuella Lopes; Gimenes, Miriam	Pollination of Cambessedesia wurdackii in Brazilian campo rupestre vegetation, with special reference to crepuscular bees	2011	BA	-12.9885	-41.3411	Cambessedesia wurdackii	Melastomataceae	NA	SubHerb	Caatinga	Centris fuscata	Apidae	Bee	V	Invertebrate	Pollen	NA
44	Franco, Emanuella Lopes; Gimenes, Miriam	Pollination of Cambessedesia wurdackii in Brazilian campo rupestre vegetation, with special reference to crepuscular bees	2011	BA	-12.9885	-41.3411	Cambessedesia wurdackii	Melastomataceae	NA	SubHerb	Caatinga	Euglossa sp.	Apidae	Bee	V	Invertebrate	Pollen	NA
44	Franco, Emanuella Lopes; Gimenes, Miriam	Pollination of Cambessedesia wurdackii in Brazilian campo rupestre vegetation, with special reference to crepuscular bees	2011	BA	-12.9885	-41.3411	Cambessedesia wurdackii	Melastomataceae	NA	SubHerb	Caatinga	Megalopta sodalis	Halictidae	Bee	V	Invertebrate	Pollen	NA
44	Franco, Emanuella Lopes; Gimenes, Miriam	Pollination of Cambessedesia wurdackii in Brazilian campo rupestre vegetation, with special reference to crepuscular bees	2011	BA	-12.9885	-41.3411	Cambessedesia wurdackii	Melastomataceae	NA	SubHerb	Caatinga	Pseudaugochlora sp.	Halictidae	Bee	V	Invertebrate	Pollen	NA
44	Franco, Emanuella Lopes; Gimenes, Miriam	Pollination of Cambessedesia wurdackii in Brazilian campo rupestre vegetation, with special reference to crepuscular bees	2011	BA	-12.9885	-41.3411	Cambessedesia wurdackii	Melastomataceae	NA	SubHerb	Caatinga	Ptiloglossa sp.	Colletidae	Bee	V	Invertebrate	Pollen	NA
44	Franco, Emanuella Lopes; Gimenes, Miriam	Pollination of Cambessedesia wurdackii in Brazilian campo rupestre vegetation, with special reference to crepuscular bees	2011	BA	-12.9885	-41.3411	Cambessedesia wurdackii	Melastomataceae	NA	SubHerb	Caatinga	Xylocopa cearensis	Apidae	Bee	V	Invertebrate	Pollen	NA
45	Freitas, C. V., & Oliveira, P. E.	Biologia reprodutiva de Copaifera langsdorffii Desf.(Leguminosae, Caesalpinioideae	2002	MG	-18.9833	-48.3	Copaifera langsdorffii	Fabaceae	Melittophily	Tree	Amazon rainforest, Caatinga, Cerrado, Atlantic forest	Apis mellifera	Apidae	Bee	P	Invertebrate	Nectar / Pollen	NA
45	Freitas, C. V., & Oliveira, P. E.	Biologia reprodutiva de Copaifera langsdorffii Desf.(Leguminosae, Caesalpinioideae	2002	MG	-18.9833	-48.3	Copaifera langsdorffii	Fabaceae	Melittophily	Tree	Amazon rainforest, Caatinga, Cerrado, Atlantic forest	Augochlorella sp.	Halictidae	Bee	V	Invertebrate	Nectar	NA
45	Freitas, C. V., & Oliveira, P. E.	Biologia reprodutiva de Copaifera langsdorffii Desf.(Leguminosae, Caesalpinioideae	2002	MG	-18.9833	-48.3	Copaifera langsdorffii	Fabaceae	Melittophily	Tree	Amazon rainforest, Caatinga, Cerrado, Atlantic forest	Exomalopsis sp.	Apidae	Bee	V	Invertebrate	Nectar	NA
45	Freitas, C. V., & Oliveira, P. E.	Biologia reprodutiva de Copaifera langsdorffii Desf.(Leguminosae, Caesalpinioideae	2002	MG	-18.9833	-48.3	Copaifera langsdorffii	Fabaceae	Melittophily	Tree	Amazon rainforest, Caatinga, Cerrado, Atlantic forest	NA	Formicidae	Ant	V	Invertebrate	Nectar	NA
45	Freitas, C. V., & Oliveira, P. E.	Biologia reprodutiva de Copaifera langsdorffii Desf.(Leguminosae, Caesalpinioideae	2002	MG	-18.9833	-48.3	Copaifera langsdorffii	Fabaceae	Melittophily	Tree	Amazon rainforest, Caatinga, Cerrado, Atlantic forest	NA	Vespidae	Wasp	V	Invertebrate	Nectar	NA
45	Freitas, C. V., & Oliveira, P. E.	Biologia reprodutiva de Copaifera langsdorffii Desf.(Leguminosae, Caesalpinioideae	2002	MG	-18.9833	-48.3	Copaifera langsdorffii	Fabaceae	Melittophily	Tree	Amazon rainforest, Caatinga, Cerrado, Atlantic forest	Ornidia obesa	Syrphidae	Fly	V	Invertebrate	Nectar	NA
45	Freitas, C. V., & Oliveira, P. E.	Biologia reprodutiva de Copaifera langsdorffii Desf.(Leguminosae, Caesalpinioideae	2002	MG	-18.9833	-48.3	Copaifera langsdorffii	Fabaceae	Melittophily	Tree	Amazon rainforest, Caatinga, Cerrado, Atlantic forest	Scaptotrigona sp.	Apidae	Bee	P	Invertebrate	Nectar / Pollen	NA
45	Freitas, C. V., & Oliveira, P. E.	Biologia reprodutiva de Copaifera langsdorffii Desf.(Leguminosae, Caesalpinioideae	2002	MG	-18.9833	-48.3	Copaifera langsdorffii	Fabaceae	Melittophily	Tree	Amazon rainforest, Caatinga, Cerrado, Atlantic forest	Temnosoma sp.	Halictidae	Bee	V	Invertebrate	Nectar	NA
45	Freitas, C. V., & Oliveira, P. E.	Biologia reprodutiva de Copaifera langsdorffii Desf.(Leguminosae, Caesalpinioideae	2002	MG	-18.9833	-48.3	Copaifera langsdorffii	Fabaceae	Melittophily	Tree	Amazon rainforest, Caatinga, Cerrado, Atlantic forest	Trigona spinipes	Apidae	Bee	P	Invertebrate	Nectar / Pollen	NA
46	Freitas J. R., Figueiredo R. A., Nadai I. C., Hardman L.	ASPECTS OF PERA GLABRATA (Schott) Poepp. ex Baill. (EUPHORBIACEAE) REPRODUTICTIVE ECOLOGY IN A CERRADO AREA IN SAO PAULO STATE	2011	SP	-21.96	-47.88	Pera glabrata	Peraceae	NA	Tree	Amazon rainforest, Caatinga, Cerrado, Atlantic forest	Apis mellifera	Apidae	Bee	V	Invertebrate	NA	NA	Not endemic to Brazil
46	Freitas J. R., Figueiredo R. A., Nadai I. C., Hardman L.	ASPECTS OF PERA GLABRATA (Schott) Poepp. ex Baill. (EUPHORBIACEAE) REPRODUTICTIVE ECOLOGY IN A CERRADO AREA IN SAO PAULO STATE	2011	SP	-21.96	-47.88	Pera glabrata	Peraceae	NA	Tree	Amazon rainforest, Caatinga, Cerrado, Atlantic forest	Brachygastra sp.	Vespidae	Wasp	V	Invertebrate	NA	NA	Not endemic to Brazil
46	Freitas J. R., Figueiredo R. A., Nadai I. C., Hardman L.	ASPECTS OF PERA GLABRATA (Schott) Poepp. ex Baill. (EUPHORBIACEAE) REPRODUTICTIVE ECOLOGY IN A CERRADO AREA IN SAO PAULO STATE	2011	SP	-21.96	-47.88	Pera glabrata	Peraceae	NA	Tree	Amazon rainforest, Caatinga, Cerrado, Atlantic forest	Coereba flaveola	Thraupidae	Bird	V	Vertebrate	NA	NA	Not endemic to Brazil
46	Freitas J. R., Figueiredo R. A., Nadai I. C., Hardman L.	ASPECTS OF PERA GLABRATA (Schott) Poepp. ex Baill. (EUPHORBIACEAE) REPRODUTICTIVE ECOLOGY IN A CERRADO AREA IN SAO PAULO STATE	2011	SP	-21.96	-47.88	Pera glabrata	Peraceae	NA	Tree	Amazon rainforest, Caatinga, Cerrado, Atlantic forest	Copestylum sp.	Syrphidae	Fly	V	Invertebrate	NA	NA	Not endemic to Brazil
46	Freitas J. R., Figueiredo R. A., Nadai I. C., Hardman L.	ASPECTS OF PERA GLABRATA (Schott) Poepp. ex Baill. (EUPHORBIACEAE) REPRODUTICTIVE ECOLOGY IN A CERRADO AREA IN SAO PAULO STATE	2011	SP	-21.96	-47.88	Pera glabrata	Peraceae	NA	Tree	Amazon rainforest, Caatinga, Cerrado, Atlantic forest	Ocyptamus sp.	Syrphidae	Fly	V	Invertebrate	NA	NA	Not endemic to Brazil
46	Freitas J. R., Figueiredo R. A., Nadai I. C., Hardman L.	ASPECTS OF PERA GLABRATA (Schott) Poepp. ex Baill. (EUPHORBIACEAE) REPRODUTICTIVE ECOLOGY IN A CERRADO AREA IN SAO PAULO STATE	2011	SP	-21.96	-47.88	Pera glabrata	Peraceae	NA	Tree	Amazon rainforest, Caatinga, Cerrado, Atlantic forest	Ornidia obesa	Syrphidae	Fly	V	Invertebrate	NA	NA	Not endemic to Brazil
46	Freitas J. R., Figueiredo R. A., Nadai I. C., Hardman L.	ASPECTS OF PERA GLABRATA (Schott) Poepp. ex Baill. (EUPHORBIACEAE) REPRODUTICTIVE ECOLOGY IN A CERRADO AREA IN SAO PAULO STATE	2011	SP	-21.96	-47.88	Pera glabrata	Peraceae	NA	Tree	Amazon rainforest, Caatinga, Cerrado, Atlantic forest	Oxaea flavescens	Andrenidae	Bee	V	Invertebrate	NA	NA	Not endemic to Brazil
46	Freitas J. R., Figueiredo R. A., Nadai I. C., Hardman L.	ASPECTS OF PERA GLABRATA (Schott) Poepp. ex Baill. (EUPHORBIACEAE) REPRODUTICTIVE ECOLOGY IN A CERRADO AREA IN SAO PAULO STATE	2011	SP	-21.96	-47.88	Pera glabrata	Peraceae	NA	Tree	Amazon rainforest, Caatinga, Cerrado, Atlantic forest	Palpada sp.	Syrphidae	Fly	V	Invertebrate	NA	NA	Not endemic to Brazil
46	Freitas J. R., Figueiredo R. A., Nadai I. C., Hardman L.	ASPECTS OF PERA GLABRATA (Schott) Poepp. ex Baill. (EUPHORBIACEAE) REPRODUTICTIVE ECOLOGY IN A CERRADO AREA IN SAO PAULO STATE	2011	SP	-21.96	-47.88	Pera glabrata	Peraceae	NA	Tree	Amazon rainforest, Caatinga, Cerrado, Atlantic forest	Salpingogaster sp.	Syrphidae	Fly	V	Invertebrate	NA	NA	Not endemic to Brazil
46	Freitas J. R., Figueiredo R. A., Nadai I. C., Hardman L.	ASPECTS OF PERA GLABRATA (Schott) Poepp. ex Baill. (EUPHORBIACEAE) REPRODUTICTIVE ECOLOGY IN A CERRADO AREA IN SAO PAULO STATE	2011	SP	-21.96	-47.88	Pera glabrata	Peraceae	NA	Tree	Amazon rainforest, Caatinga, Cerrado, Atlantic forest	Syrphus sp.	Syrphidae	Fly	V	Invertebrate	NA	NA	Not endemic to Brazil
46	Freitas J. R., Figueiredo R. A., Nadai I. C., Hardman L.	ASPECTS OF PERA GLABRATA (Schott) Poepp. ex Baill. (EUPHORBIACEAE) REPRODUTICTIVE ECOLOGY IN A CERRADO AREA IN SAO PAULO STATE	2011	SP	-21.96	-47.88	Pera glabrata	Peraceae	NA	Tree	Amazon rainforest, Caatinga, Cerrado, Atlantic forest	Trigona spinipes	Apidae	Bee	V	Invertebrate	NA	NA	Not endemic to Brazil
47	Gibbs, P. E., Oliveira, P. E., & Bianchi, M. B.	Postzygotic control of selfing in Hymenaea stigonocarpa (Leguminosae-Caesalpinioideae), a bat-pollinated tree of the Brazilian cerrados	1999	DF/MG	-15.8667	-47.85	Hymenaea stigonocarpa	Fabaceae	Chiropterophily	Tree	Amazon rainforest, Caatinga, Cerrado, Pantanal	Carollia perspicillata	Phyllostomidae	Bat	P	Vertebrate	Nectar	NA
47	Gibbs, P. E., Oliveira, P. E., & Bianchi, M. B.	Postzygotic control of selfing in Hymenaea stigonocarpa (Leguminosae-Caesalpinioideae), a bat-pollinated tree of the Brazilian cerrados	1999	DF/MG	-15.8667	-47.85	Hymenaea stigonocarpa	Fabaceae	Chiropterophily	Tree	Amazon rainforest, Caatinga, Cerrado, Pantanal	Glossophaga soricina	Phyllostomidae	Bat	P	Vertebrate	Nectar	NA
47	Gibbs, P. E., Oliveira, P. E., & Bianchi, M. B.	Postzygotic control of selfing in Hymenaea stigonocarpa (Leguminosae-Caesalpinioideae), a bat-pollinated tree of the Brazilian cerrados	1999	DF/MG	-15.8667	-47.85	Hymenaea stigonocarpa	Fabaceae	Chiropterophily	Tree	Amazon rainforest, Caatinga, Cerrado, Pantanal	Platyrrhinus lineatus	Phyllostomidae	Bat	P	Vertebrate	Nectar	NA
48	Gottsberger, G; Silberbauer-Gottsberger, I	Pollination strategies of Annona species from the Cerrado vegetation in Brazil	1988	MG	-19.0406	-47.9149	Annona coriacea	Annonaceae	Cantharophily	Herb, Tree	Amazon rainforest, Caatinga, Cerrado, Pantanal	Cyclocephala atricapilla	Scarabaeidae	Beetle	P	Invertebrate	NA	NA
48	Gottsberger, G; Silberbauer-Gottsberger, I	Pollination strategies of Annona species from the Cerrado vegetation in Brazil	1988	MG	-19.0406	-47.9149	Annona cornifolia	Annonaceae	Cantharophily	Herb, Tree	Amazon rainforest, Caatinga, Cerrado, Pantanal	Cyclocephala atricapilla	Scarabaeidae	Beetle	P	Invertebrate	NA	NA
48	Gottsberger, G; Silberbauer-Gottsberger, I	Pollination strategies of Annona species from the Cerrado vegetation in Brazil	1988	MG	-19.0406	-47.9149	Annona cornifolia	Annonaceae	Cantharophily	Herb, Tree	Amazon rainforest, Caatinga, Cerrado, Pantanal	Cyclocephala quatuordecimpunctata	Scarabaeidae	Beetle	P	Invertebrate	NA	NA
48	Gottsberger, G; Silberbauer-Gottsberger, I	Pollination strategies of Annona species from the Cerrado vegetation in Brazil	1988	MG	-19.0406	-47.9149	Annona crassiflora	Annonaceae	Cantharophily	Herb, Tree	Amazon rainforest, Caatinga, Cerrado, Pantanal	Cyclocephala atricapilla	Scarabaeidae	Beetle	P	Invertebrate	NA	NA
49	Gottsberger G., Webber A. C.	Nutritious tissue in petals of Annonaceae and its function in pollination by scarab beetles	2018	AM	-14.38	-52.7	Annona coriacea	Annonaceae	Cantharophily	Herb, Tree	Amazon rainforest, Caatinga, Cerrado, Atlantic forest, Pampa, Pantanal	Cyclocephala atricapilla	Scarabaeidae	Beetle	P	Invertebrate	Petals	NA
49	Gottsberger G., Webber A. C.	Nutritious tissue in petals of Annonaceae and its function in pollination by scarab beetles	2018	AM	-14.38	-52.7	Annona cornifolia	Annonaceae	Cantharophily	Tree	Amazon rainforest, Caatinga, Cerrado, Atlantic forest, Pampa, Pantanal	Cyclocephala quatuordecimpunctata	Scarabaeidae	Beetle	P	Invertebrate	Petals	NA
50	Gottsberger, G., Silberbauer-Gottsberger, I., & Dötterl, S.	Pollination and floral scent differentiation in species of the Philodendron bipinnatifidum complex (Araceae).	2013	MG	-22.8381	-48.5456	Philodendron mello-barretoanum	Araceae	NA	Herb	Cerrado	Cyclocephala atricapilla	Scarabaeidae	Beetle	P	Invertebrate	Pollen / Stigmatic exudate	NA
50	Gottsberger, G., Silberbauer-Gottsberger, I., & Dötterl, S.	Pollination and floral scent differentiation in species of the Philodendron bipinnatifidum complex (Araceae).	2013	MG	-23.08	-48.3741	Philodendron mello-barretoanum	Araceae	NA	Herb	Cerrado	Trigona hyalinata	Apidae	Bee	V	Invertebrate	Pollen	NA
51	Gribel, R.	Visits of Caluromys lanatus (Didelphidae) to Flowers of Pseudobombax tomentosum (Bombacaceae): A Probable Case of Pollination by Marsupials in Central Brazi	1988	DF	-15.75	-47.8	Pseudobombax tomentosum	Malvaceae	Chiropterophily	Tree	Cerrado	Caluromyus lanatus	Didelphidae	Marsupial	V	Vertebrate	Nectar	NA
52	Gribel, R., & Hay, J. D.	Pollination ecology of Caryocar brasiliense (Caryocaraceae) in Central Brazil cerrado vegetation	1993	DF	-15.75	-47.8	Caryocar brasiliense	Caryocaraceae	Chiropterophily	Herb, Tree, SubHerb	Amazon rainforest, Caatinga, Cerrado, Atlantic forest	Anoura geoffroyi	Phyllostomidae	Bat	P	Vertebrate	Nectar	NA
52	Gribel, R., & Hay, J. D.	Pollination ecology of Caryocar brasiliense (Caryocaraceae) in Central Brazil cerrado vegetation	1993	DF	-15.75	-47.8	Caryocar brasiliense	Caryocaraceae	Chiropterophily	Herb, Tree, SubHerb	Amazon rainforest, Caatinga, Cerrado, Atlantic forest	Carollia perspicillata	Phyllostomidae	Bat	P	Vertebrate	Nectar	NA
52	Gribel, R., & Hay, J. D.	Pollination ecology of Caryocar brasiliense (Caryocaraceae) in Central Brazil cerrado vegetation	1993	DF	-15.75	-47.8	Caryocar brasiliense	Caryocaraceae	Chiropterophily	Herb, Tree, SubHerb	Amazon rainforest, Caatinga, Cerrado, Atlantic forest	Erinnyis ello	Sphingidae	Moth	P	Invertebrate	Nectar	NA
52	Gribel, R., & Hay, J. D.	Pollination ecology of Caryocar brasiliense (Caryocaraceae) in Central Brazil cerrado vegetation	1993	DF	-15.75	-47.8	Caryocar brasiliense	Caryocaraceae	Chiropterophily	Herb, Tree, SubHerb	Amazon rainforest, Caatinga, Cerrado, Atlantic forest	Glossophaga soricina	Phyllostomidae	Bat	P	Vertebrate	Nectar	Commercial fruit
52	Gribel, R., & Hay, J. D.	Pollination ecology of Caryocar brasiliense (Caryocaraceae) in Central Brazil cerrado vegetation	1993	DF	-15.75	-47.8	Caryocar brasiliense	Caryocaraceae	Chiropterophily	Herb, Tree, SubHerb	Amazon rainforest, Caatinga, Cerrado, Atlantic forest	Platyrrhinus lineatus	Phyllostomidae	Bat	P	Vertebrate	Nectar	NA
52	Gribel, R., & Hay, J. D.	Pollination ecology of Caryocar brasiliense (Caryocaraceae) in Central Brazil cerrado vegetation	1993	DF	-15.75	-47.8	Caryocar brasiliense	Caryocaraceae	Chiropterophily	Herb, Tree, SubHerb	Amazon rainforest, Caatinga, Cerrado, Atlantic forest	Plyllostomus discolor	Phyllostomidae	Bat	P	Vertebrate	Nectar	NA
52	Gribel, R., & Hay, J. D.	Pollination ecology of Caryocar brasiliense (Caryocaraceae) in Central Brazil cerrado vegetation	1993	DF	-15.75	-47.8	Caryocar brasiliense	Caryocaraceae	Chiropterophily	Herb, Tree, SubHerb	Amazon rainforest, Caatinga, Cerrado, Atlantic forest	Pseudosphinx tetri	Sphingidae	Moth	P	Invertebrate	Nectar	NA
53	Guimarães, E., Di Stasi, L. C., & Maimoni-Rodella, R. D. C. S.	Pollination biology of Jacaranda oxyphylla with an emphasis on staminode function	2008	SP	-22.8465	-48.5456	Jacaranda oxyphylla	Bignoniaceae	Melittophily	Herb	Cerrado	Augochlora sp.	Halictidae	Bee	V	Invertebrate	Pollen	NA
53	Guimarães, E., Di Stasi, L. C., & Maimoni-Rodella, R. D. C. S.	Pollination biology of Jacaranda oxyphylla with an emphasis on staminode function	2008	SP	-22.8465	-48.5456	Jacaranda oxyphylla	Bignoniaceae	Melittophily	Herb	Cerrado	Augochlora sp.	Halictidae	Bee	V	Invertebrate	Pollen	NA
53	Guimarães, E., Di Stasi, L. C., & Maimoni-Rodella, R. D. C. S.	Pollination biology of Jacaranda oxyphylla with an emphasis on staminode function	2008	SP	-22.803	-48.675	Jacaranda oxyphylla	Bignoniaceae	Melittophily	Herb	Cerrado	Bombus morio	Apidae	Bee	P	Invertebrate	Nectar	NA
53	Guimarães, E., Di Stasi, L. C., & Maimoni-Rodella, R. D. C. S.	Pollination biology of Jacaranda oxyphylla with an emphasis on staminode function	2008	SP	-22.8465	-48.5456	Jacaranda oxyphylla	Bignoniaceae	Melittophily	Herb	Cerrado	Ceratina asuncionis	Apidae	Bee	V	Invertebrate	Pollen	NA
53	Guimarães, E., Di Stasi, L. C., & Maimoni-Rodella, R. D. C. S.	Pollination biology of Jacaranda oxyphylla with an emphasis on staminode function	2008	SP	-22.803	-48.675	Jacaranda oxyphylla	Bignoniaceae	Melittophily	Herb	Cerrado	Ceratina gossypii	Apidae	Bee	V	Invertebrate	Pollen	NA
53	Guimarães, E., Di Stasi, L. C., & Maimoni-Rodella, R. D. C. S.	Pollination biology of Jacaranda oxyphylla with an emphasis on staminode function	2008	SP	-22.803	-48.675	Jacaranda oxyphylla	Bignoniaceae	Melittophily	Herb	Cerrado	Ceratina maculifrons	Apidae	Bee	V	Invertebrate	Pollen	NA
53	Guimarães, E., Di Stasi, L. C., & Maimoni-Rodella, R. D. C. S.	Pollination biology of Jacaranda oxyphylla with an emphasis on staminode function	2008	SP	-22.803	-48.675	Jacaranda oxyphylla	Bignoniaceae	Melittophily	Herb	Cerrado	Eulaema nigrita	Apidae	Bee	P	Invertebrate	Nectar	NA
53	Guimarães, E., Di Stasi, L. C., & Maimoni-Rodella, R. D. C. S.	Pollination biology of Jacaranda oxyphylla with an emphasis on staminode function	2008	SP	-22.803	-48.675	Jacaranda oxyphylla	Bignoniaceae	Melittophily	Herb	Cerrado	Exomalopsis fulvofasciata	Apidae	Bee	P	Invertebrate	Nectar / Pollen	NA
53	Guimarães, E., Di Stasi, L. C., & Maimoni-Rodella, R. D. C. S.	Pollination biology of Jacaranda oxyphylla with an emphasis on staminode function	2008	SP	-22.803	-48.675	Jacaranda oxyphylla	Bignoniaceae	Melittophily	Herb	Cerrado	NA	Trochilidae	Hummingbird	P	Vertebrate	Nectar	NA
53	Guimarães, E., Di Stasi, L. C., & Maimoni-Rodella, R. D. C. S.	Pollination biology of Jacaranda oxyphylla with an emphasis on staminode function	2008	SP	-22.8465	-48.5456	Jacaranda oxyphylla	Bignoniaceae	Melittophily	Herb	Cerrado	Oxaea flavescens	Andrenidae	Bee	V	Invertebrate	Nectar	NA
53	Guimarães, E., Di Stasi, L. C., & Maimoni-Rodella, R. D. C. S.	Pollination biology of Jacaranda oxyphylla with an emphasis on staminode function	2008	SP	-22.8465	-48.5456	Jacaranda oxyphylla	Bignoniaceae	Melittophily	Herb	Cerrado	Trigona spinipes	Apidae	Bee	V	Invertebrate	Pollen	NA
53	Guimarães, E., Di Stasi, L. C., & Maimoni-Rodella, R. D. C. S.	Pollination biology of Jacaranda oxyphylla with an emphasis on staminode function	2008	SP	-22.8465	-48.5456	Jacaranda oxyphylla	Bignoniaceae	Melittophily	Herb	Cerrado	Xylocopa sp.	Apidae	Bee	V	Invertebrate	Nectar	NA
54	Harley, R. M.	An explosive pollination mechanism in Eriope crassipes, a Brazilian labiate. Biological Journal of the Linnean Society, 3(2), 159-164.	1971	MT	-12.8167	-51.7667	Eriope crassipes	Lamiaceae	Melittophily	Herb, SubHerb	Cerrado	Epanthidioides gregarium	Megachilidae	Bee	P	Invertebrate	Pollen	NA
54	Harley, R. M.	An explosive pollination mechanism in Eriope crassipes, a Brazilian labiate. Biological Journal of the Linnean Society, 3(2), 159-164.	1971	MT	-12.8167	-51.7667	Eriope crassipes	Lamiaceae	Melittophily	Herb, SubHerb	Cerrado	Epanthidium tigrinum	Megachilidae	Bee	P	Invertebrate	Pollen	NA
55	Henriques, R. P. B.	Ecologia da polinização de Ouratea hexasperma (St. Hil.) Bail (Ochnaceae) em cerrado no Brasil central.	1999	DF	-15.95	-47.8833	Ouratea hexasperma	Ochnaceae	NA	Tree	Cerrado	Apis mellifera	Apidae	Bee	V	Invertebrate	Pollen	NA
55	Henriques, R. P. B.	Ecologia da polinização de Ouratea hexasperma (St. Hil.) Bail (Ochnaceae) em cerrado no Brasil central.	1999	DF	-15.95	-47.8833	Ouratea hexasperma	Ochnaceae	NA	Tree	Cerrado	Bombus morio	Apidae	Bee	P	Invertebrate	Pollen	NA
55	Henriques, R. P. B.	Ecologia da polinização de Ouratea hexasperma (St. Hil.) Bail (Ochnaceae) em cerrado no Brasil central.	1999	DF	-15.95	-47.8833	Ouratea hexasperma	Ochnaceae	NA	Tree	Cerrado	Brachygastra sp.	Vespidae	Wasp	V	Invertebrate	Pollen	NA
55	Henriques, R. P. B.	Ecologia da polinização de Ouratea hexasperma (St. Hil.) Bail (Ochnaceae) em cerrado no Brasil central.	1999	DF	-15.95	-47.8833	Ouratea hexasperma	Ochnaceae	NA	Tree	Cerrado	Exomalopsis sp.	Apidae	Bee	V	Invertebrate	Pollen	NA
55	Henriques, R. P. B.	Ecologia da polinização de Ouratea hexasperma (St. Hil.) Bail (Ochnaceae) em cerrado no Brasil central.	1999	DF	-15.95	-47.8833	Ouratea hexasperma	Ochnaceae	NA	Tree	Cerrado	Oxaea flavescens	Andrenidae	Bee	V	Invertebrate	Pollen	NA
55	Henriques, R. P. B.	Ecologia da polinização de Ouratea hexasperma (St. Hil.) Bail (Ochnaceae) em cerrado no Brasil central.	1999	DF	-15.95	-47.8833	Ouratea hexasperma	Ochnaceae	NA	Tree	Cerrado	Pseudaugochloropsis sp.	Halictidae	Bee	V	Invertebrate	Pollen	NA
55	Henriques, R. P. B.	Ecologia da polinização de Ouratea hexasperma (St. Hil.) Bail (Ochnaceae) em cerrado no Brasil central.	1999	DF	-15.95	-47.8833	Ouratea hexasperma	Ochnaceae	NA	Tree	Cerrado	Xylocopa sp.	Anthophoridae	Bee	V	Invertebrate	Pollen	NA
56	Ibarra-Isassi, Javier; Oliveira, Paulo S.	Indirect effects of mutualism: ant-treehopper associations deter pollinators and reduce reproduction in a tropical shrub	2018	SP	-22.2453	-47.8897	Byrsonima intermedia	Malpighiaceae	Melittophily	Herb	Amazon rainforest, Cerrado, Atlantic forest, Pantanal	Centris varia	Apidae	Bee	P	Invertebrate	Oil	NA
56	Ibarra-Isassi, Javier; Oliveira, Paulo S.	Indirect effects of mutualism: ant-treehopper associations deter pollinators and reduce reproduction in a tropical shrub	2018	SP	-22.2453	-47.8897	Byrsonima intermedia	Malpighiaceae	Melittophily	Herb	Amazon rainforest, Cerrado, Atlantic forest, Pantanal	Apis mellifera	Apidae	Bee	V	Invertebrate	Pollen	NA
56	Ibarra-Isassi, Javier; Oliveira, Paulo S.	Indirect effects of mutualism: ant-treehopper associations deter pollinators and reduce reproduction in a tropical shrub	2018	SP	-22.2453	-47.8897	Byrsonima intermedia	Malpighiaceae	Melittophily	Herb	Amazon rainforest, Cerrado, Atlantic forest, Pantanal	Augochlora sp.	Halictidae	Bee	V	Invertebrate	Pollen	NA
56	Ibarra-Isassi, Javier; Oliveira, Paulo S.	Indirect effects of mutualism: ant-treehopper associations deter pollinators and reduce reproduction in a tropical shrub	2018	SP	-22.2453	-47.8897	Byrsonima intermedia	Malpighiaceae	Melittophily	Herb	Amazon rainforest, Cerrado, Atlantic forest, Pantanal	Augochloropsis sp.	Halictidae	Bee	V	Invertebrate	Pollen	NA
56	Ibarra-Isassi, Javier; Oliveira, Paulo S.	Indirect effects of mutualism: ant-treehopper associations deter pollinators and reduce reproduction in a tropical shrub	2018	SP	-22.2453	-47.8897	Byrsonima intermedia	Malpighiaceae	Melittophily	Herb	Amazon rainforest, Cerrado, Atlantic forest, Pantanal	NA	Muscidae	Fly	V	Invertebrate	Pollen	NA
56	Ibarra-Isassi, Javier; Oliveira, Paulo S.	Indirect effects of mutualism: ant-treehopper associations deter pollinators and reduce reproduction in a tropical shrub	2018	SP	-22.2453	-47.8897	Byrsonima intermedia	Malpighiaceae	Melittophily	Herb	Amazon rainforest, Cerrado, Atlantic forest, Pantanal	Toxomerus sp.	Syrphidae	Fly	V	Invertebrate	Pollen	NA
56	Ibarra-Isassi, Javier; Oliveira, Paulo S.	Indirect effects of mutualism: ant-treehopper associations deter pollinators and reduce reproduction in a tropical shrub	2018	SP	-22.2453	-47.8897	Byrsonima intermedia	Malpighiaceae	Melittophily	Herb	Amazon rainforest, Cerrado, Atlantic forest, Pantanal	Trigona spinipes	Apidae	Bee	V	Invertebrate	Pollen	NA
56	Ibarra-Isassi, Javier; Oliveira, Paulo S.	Indirect effects of mutualism: ant-treehopper associations deter pollinators and reduce reproduction in a tropical shrub	2018	SP	-22.2453	-47.8897	Byrsonima intermedia	Malpighiaceae	Melittophily	Herb	Amazon rainforest, Cerrado, Atlantic forest, Pantanal	Xylocopa ordinaria	Apidae	Bee	V	Invertebrate	Pollen	NA
57	Rocha, MCLSA; Peres, MK; Lee, H; Neto, CMS.	Nectar production and floral visitors of Dyckia sp. (Bromeliaceae: Pitcarnioideae) after fire in a Cerrado Rupestre	2014	GO	-14.1755	-47.8204	Dyckia sp.	Bromeliaceae	Ornithophily	Herb	NA	Colibri serrirostris	Trochilidae	Hummingbird	P	Vertebrate	Nectar	NA
57	Rocha, MCLSA; Peres, MK; Lee, H; Neto, CMS.	Nectar production and floral visitors of Dyckia sp. (Bromeliaceae: Pitcarnioideae) after fire in a Cerrado Rupestre	2014	GO	-14.1755	-47.8204	Dyckia sp.	Bromeliaceae	Ornithophily	Herb	NA	Dialictus sp.	Halictidae	Bee	V	Invertebrate	Nectar	NA
57	Rocha, MCLSA; Peres, MK; Lee, H; Neto, CMS.	Nectar production and floral visitors of Dyckia sp. (Bromeliaceae: Pitcarnioideae) after fire in a Cerrado Rupestre	2014	GO	-14.1755	-47.8204	Dyckia sp.	Bromeliaceae	Ornithophily	Herb	NA	Diptera sp.	NA	Fly	V	Invertebrate	Nectar	NA
57	Rocha, MCLSA; Peres, MK; Lee, H; Neto, CMS.	Nectar production and floral visitors of Dyckia sp. (Bromeliaceae: Pitcarnioideae) after fire in a Cerrado Rupestre	2014	GO	-14.1755	-47.8204	Dyckia sp.	Bromeliaceae	Ornithophily	Herb	NA	Heliactin bilophus	Trochilidae	Hummingbird	P	Vertebrate	Nectar	NA
57	Rocha, MCLSA; Peres, MK; Lee, H; Neto, CMS.	Nectar production and floral visitors of Dyckia sp. (Bromeliaceae: Pitcarnioideae) after fire in a Cerrado Rupestre	2014	GO	-14.1755	-47.8204	Dyckia sp.	Bromeliaceae	Ornithophily	Herb	NA	NA	NA	Butterfly	P	Invertebrate	Nectar	NA
57	Rocha, MCLSA; Peres, MK; Lee, H; Neto, CMS.	Nectar production and floral visitors of Dyckia sp. (Bromeliaceae: Pitcarnioideae) after fire in a Cerrado Rupestre	2014	GO	-14.1755	-47.8204	Dyckia sp.	Bromeliaceae	Ornithophily	Herb	NA	NA	NA	Butterfly	P	Invertebrate	Nectar	NA
57	Rocha, MCLSA; Peres, MK; Lee, H; Neto, CMS.	Nectar production and floral visitors of Dyckia sp. (Bromeliaceae: Pitcarnioideae) after fire in a Cerrado Rupestre	2014	GO	-14.1755	-47.8204	Dyckia sp.	Bromeliaceae	Ornithophily	Herb	NA	Xylocopa sp.	Apidae	Bee	V	Invertebrate	Nectar	NA
58	Maia, F. R., Varassin, I. G., & Goldenberg, R.	Apomixis does not affect visitation to flowers of M elastomataceae, but pollen sterility does.	2016	PR	-24.5678	-50.2547	Chaetostoma armatum	Melastomataceae	NA	Herb, SubHerb	Cerrado	Augochloropsis cupreola	Halictidae	Bee	V	Invertebrate	Pollen	NA
58	Maia, F. R., Varassin, I. G., & Goldenberg, R.	Apomixis does not affect visitation to flowers of M elastomataceae, but pollen sterility does.	2016	PR	-24.5678	-50.2547	Chaetostoma armatum	Melastomataceae	NA	Herb, SubHerb	Cerrado	Augochloropsis deianira	Halictidae	Bee	P	Invertebrate	Pollen	NA
58	Maia, F. R., Varassin, I. G., & Goldenberg, R.	Apomixis does not affect visitation to flowers of M elastomataceae, but pollen sterility does.	2016	PR	-24.5678	-50.2547	Chaetostoma armatum	Melastomataceae	NA	Herb, SubHerb	Cerrado	Augochloropsis iris	Halictidae	Bee	V	Invertebrate	Pollen	NA
58	Maia, F. R., Varassin, I. G., & Goldenberg, R.	Apomixis does not affect visitation to flowers of M elastomataceae, but pollen sterility does.	2016	PR	-24.5678	-50.2547	Chaetostoma armatum	Melastomataceae	NA	Herb, SubHerb	Cerrado	Augochloropsis melanochaeta	Halictidae	Bee	V	Invertebrate	Nectar / Pollen	NA
58	Maia, F. R., Varassin, I. G., & Goldenberg, R.	Apomixis does not affect visitation to flowers of M elastomataceae, but pollen sterility does.	2016	PR	-24.5678	-50.2547	Chaetostoma armatum	Melastomataceae	NA	Herb, SubHerb	Cerrado	Augochloropsis multiplex	Halictidae	Bee	P	Invertebrate	Pollen	NA
58	Maia, F. R., Varassin, I. G., & Goldenberg, R.	Apomixis does not affect visitation to flowers of M elastomataceae, but pollen sterility does.	2016	PR	-24.5678	-50.2547	Chaetostoma armatum	Melastomataceae	NA	Herb, SubHerb	Cerrado	Brachygastra lecheguana	Vespidae	Wasp	V	Invertebrate	Nectar / Pollen	NA
58	Maia, F. R., Varassin, I. G., & Goldenberg, R.	Apomixis does not affect visitation to flowers of M elastomataceae, but pollen sterility does.	2016	PR	-24.5678	-50.2547	Chaetostoma armatum	Melastomataceae	NA	Herb, SubHerb	Cerrado	Euglossa melanotricha	Halictidae	Bee	P	Invertebrate	Nectar / Pollen	NA
58	Maia, F. R., Varassin, I. G., & Goldenberg, R.	Apomixis does not affect visitation to flowers of M elastomataceae, but pollen sterility does.	2016	PR	-24.5678	-50.2547	Lavoisiera imbricata	Melastomataceae	NA	Herb, SubHerb	Cerrado, Atlantic forest	Augochloropsis cupreola	Halictidae	Bee	V	Invertebrate	Pollen	NA
58	Maia, F. R., Varassin, I. G., & Goldenberg, R.	Apomixis does not affect visitation to flowers of M elastomataceae, but pollen sterility does.	2016	PR	-24.5678	-50.2547	Lavoisiera imbricata	Melastomataceae	NA	Herb, SubHerb	Cerrado, Atlantic forest	Augochloropsis iris	Halictidae	Bee	V	Invertebrate	Pollen	NA
58	Maia, F. R., Varassin, I. G., & Goldenberg, R.	Apomixis does not affect visitation to flowers of M elastomataceae, but pollen sterility does.	2016	PR	-24.5678	-50.2547	Lavoisiera imbricata	Melastomataceae	NA	Herb, SubHerb	Cerrado, Atlantic forest	Augochloropsis melanochaeta	Halictidae	Bee	V	Invertebrate	Nectar / Pollen	NA
58	Maia, F. R., Varassin, I. G., & Goldenberg, R.	Apomixis does not affect visitation to flowers of M elastomataceae, but pollen sterility does.	2016	PR	-24.5678	-50.2547	Lavoisiera imbricata	Melastomataceae	NA	Herb, SubHerb	Cerrado, Atlantic forest	Augochloropsis multiplex	Halictidae	Bee	P	Invertebrate	Pollen	NA
58	Maia, F. R., Varassin, I. G., & Goldenberg, R.	Apomixis does not affect visitation to flowers of M elastomataceae, but pollen sterility does.	2016	PR	-24.5678	-50.2547	Lavoisiera imbricata	Melastomataceae	NA	Herb, SubHerb	Cerrado, Atlantic forest	Euglossa melanotricha	Halictidae	Bee	P	Invertebrate	Nectar / Pollen	NA
58	Maia, F. R., Varassin, I. G., & Goldenberg, R.	Apomixis does not affect visitation to flowers of M elastomataceae, but pollen sterility does.	2016	PR	-24.5678	-50.2547	Miconia hyemalis	Melastomataceae	NA	Herb, Tree	Cerrado, Atlantic forest, Pampa	Polybia flavifrons	Vespidae	Wasp	P	Invertebrate	Nectar	NA
58	Maia, F. R., Varassin, I. G., & Goldenberg, R.	Apomixis does not affect visitation to flowers of M elastomataceae, but pollen sterility does.	2016	PR	-24.5678	-50.2547	Miconia hyemalis	Melastomataceae	NA	Herb, Tree	Cerrado, Atlantic forest, Pampa	Polybia paulista	Vespidae	Wasp	P	Invertebrate	Nectar	NA
58	Maia, F. R., Varassin, I. G., & Goldenberg, R.	Apomixis does not affect visitation to flowers of M elastomataceae, but pollen sterility does.	2016	PR	-24.5678	-50.2547	Miconia hyemalis	Melastomataceae	NA	Herb, Tree	Cerrado, Atlantic forest, Pampa	Polybia platycephala sylvestris	Vespidae	Wasp	P	Invertebrate	Nectar	NA
58	Maia, F. R., Varassin, I. G., & Goldenberg, R.	Apomixis does not affect visitation to flowers of M elastomataceae, but pollen sterility does.	2016	PR	-24.5678	-50.2547	Miconia ligustroides	Melastomataceae	NA	Herb, Tree	Caatinga, Cerrado, Atlantic forest	Euglossa melanotricha	Halictidae	Bee	P	Invertebrate	Nectar / Pollen	NA
58	Maia, F. R., Varassin, I. G., & Goldenberg, R.	Apomixis does not affect visitation to flowers of M elastomataceae, but pollen sterility does.	2016	PR	-24.5678	-50.2547	Miconia sellowiana	Melastomataceae	NA	Herb, Tree	Cerrado, Atlantic forest	Synoeca cyanea	Vespidae	Wasp	V	Invertebrate	Nectar	NA
58	Maia, F. R., Varassin, I. G., & Goldenberg, R.	Apomixis does not affect visitation to flowers of M elastomataceae, but pollen sterility does.	2016	PR	-24.5678	-50.2547	Miconia theaezans	Melastomataceae	NA	Herb, Tree	Cerrado, Atlantic forest	Anteros lectabilis	Riodinidae	Butterfly	P	Invertebrate	Nectar	NA
58	Maia, F. R., Varassin, I. G., & Goldenberg, R.	Apomixis does not affect visitation to flowers of M elastomataceae, but pollen sterility does.	2016	PR	-24.5678	-50.2547	Miconia theaezans	Melastomataceae	NA	Herb, Tree	Cerrado, Atlantic forest	Augochloropsis melanochaeta	Halictidae	Bee	V	Invertebrate	Nectar / Pollen	NA
58	Maia, F. R., Varassin, I. G., & Goldenberg, R.	Apomixis does not affect visitation to flowers of M elastomataceae, but pollen sterility does.	2016	PR	-24.5678	-50.2547	Miconia theaezans	Melastomataceae	NA	Herb, Tree	Cerrado, Atlantic forest	Brachygastra lecheguana	Vespidae	Wasp	V	Invertebrate	Nectar / Pollen	NA
58	Maia, F. R., Varassin, I. G., & Goldenberg, R.	Apomixis does not affect visitation to flowers of M elastomataceae, but pollen sterility does.	2016	PR	-24.5678	-50.2547	Miconia theaezans	Melastomataceae	NA	Herb, Tree	Cerrado, Atlantic forest	Chelaporus sp.	Pompilidae	Wasp	P	Invertebrate	Nectar	NA
58	Maia, F. R., Varassin, I. G., & Goldenberg, R.	Apomixis does not affect visitation to flowers of M elastomataceae, but pollen sterility does.	2016	PR	-24.5678	-50.2547	Miconia theaezans	Melastomataceae	NA	Herb, Tree	Cerrado, Atlantic forest	Eucyrtothynnus sp.	Thynnidae	Wasp	P	Invertebrate	Nectar	NA
58	Maia, F. R., Varassin, I. G., & Goldenberg, R.	Apomixis does not affect visitation to flowers of M elastomataceae, but pollen sterility does.	2016	PR	-24.5678	-50.2547	Miconia theaezans	Melastomataceae	NA	Herb, Tree	Cerrado, Atlantic forest	Euglossa melanotricha	Halictidae	Bee	P	Invertebrate	Nectar / Pollen	NA
58	Maia, F. R., Varassin, I. G., & Goldenberg, R.	Apomixis does not affect visitation to flowers of M elastomataceae, but pollen sterility does.	2016	PR	-24.5678	-50.2547	Miconia theaezans	Melastomataceae	NA	Herb, Tree	Cerrado, Atlantic forest	Mischocyttarus drewseni	Vespidae	Wasp	P	Invertebrate	Nectar	NA
58	Maia, F. R., Varassin, I. G., & Goldenberg, R.	Apomixis does not affect visitation to flowers of M elastomataceae, but pollen sterility does.	2016	PR	-24.5678	-50.2547	Miconia theaezans	Melastomataceae	NA	Herb, Tree	Cerrado, Atlantic forest	Pachodynerus nasidens	Vespidae	Wasp	P	Invertebrate	Nectar	NA
58	Maia, F. R., Varassin, I. G., & Goldenberg, R.	Apomixis does not affect visitation to flowers of M elastomataceae, but pollen sterility does.	2016	PR	-24.5678	-50.2547	Miconia theaezans	Melastomataceae	NA	Herb, Tree	Cerrado, Atlantic forest	Parrhasius selika	Lycaenidae	Butterfly	P	Invertebrate	Nectar	NA
58	Maia, F. R., Varassin, I. G., & Goldenberg, R.	Apomixis does not affect visitation to flowers of M elastomataceae, but pollen sterility does.	2016	PR	-24.5678	-50.2547	Miconia theaezans	Melastomataceae	NA	Herb, Tree	Cerrado, Atlantic forest	Polistes cinerascens	Vespidae	Wasp	P	Invertebrate	Nectar	NA
58	Maia, F. R., Varassin, I. G., & Goldenberg, R.	Apomixis does not affect visitation to flowers of M elastomataceae, but pollen sterility does.	2016	PR	-24.5678	-50.2547	Miconia theaezans	Melastomataceae	NA	Herb, Tree	Cerrado, Atlantic forest	Polistes ferreri	Vespidae	Wasp	P	Invertebrate	Nectar	NA
58	Maia, F. R., Varassin, I. G., & Goldenberg, R.	Apomixis does not affect visitation to flowers of M elastomataceae, but pollen sterility does.	2016	PR	-24.5678	-50.2547	Miconia theaezans	Melastomataceae	NA	Herb, Tree	Cerrado, Atlantic forest	Polistes lanio	Vespidae	Wasp	P	Invertebrate	Nectar	NA
58	Maia, F. R., Varassin, I. G., & Goldenberg, R.	Apomixis does not affect visitation to flowers of M elastomataceae, but pollen sterility does.	2016	PR	-24.5678	-50.2547	Miconia theaezans	Melastomataceae	NA	Herb, Tree	Cerrado, Atlantic forest	Polistes subsericeus	Vespidae	Wasp	P	Invertebrate	Nectar	NA
58	Maia, F. R., Varassin, I. G., & Goldenberg, R.	Apomixis does not affect visitation to flowers of M elastomataceae, but pollen sterility does.	2016	PR	-24.5678	-50.2547	Miconia theaezans	Melastomataceae	NA	Herb, Tree	Cerrado, Atlantic forest	Polybia fastidiosuscula	Vespidae	Wasp	P	Invertebrate	Nectar	NA
58	Maia, F. R., Varassin, I. G., & Goldenberg, R.	Apomixis does not affect visitation to flowers of M elastomataceae, but pollen sterility does.	2016	PR	-24.5678	-50.2547	Miconia theaezans	Melastomataceae	NA	Herb, Tree	Cerrado, Atlantic forest	Polybia occidentalis	Vespidae	Wasp	P	Invertebrate	Nectar	NA
58	Maia, F. R., Varassin, I. G., & Goldenberg, R.	Apomixis does not affect visitation to flowers of M elastomataceae, but pollen sterility does.	2016	PR	-24.5678	-50.2547	Miconia theaezans	Melastomataceae	NA	Herb, Tree	Cerrado, Atlantic forest	Polybia paulista	Vespidae	Wasp	P	Invertebrate	Nectar	NA
58	Maia, F. R., Varassin, I. G., & Goldenberg, R.	Apomixis does not affect visitation to flowers of M elastomataceae, but pollen sterility does.	2016	PR	-24.5678	-50.2547	Miconia theaezans	Melastomataceae	NA	Herb, Tree	Cerrado, Atlantic forest	Protonectarina sylveirae	Vespidae	Wasp	P	Invertebrate	Nectar	NA
58	Maia, F. R., Varassin, I. G., & Goldenberg, R.	Apomixis does not affect visitation to flowers of Melastomataceae, but pollen sterility does.	2016	PR	-24.5678	-50.2547	Tibouchina hatschbachii	Melastomataceae	NA	Herb	Atlantic forest	Augochloropsis cupreola	Halictidae	Bee	V	Invertebrate	Pollen	NA
58	Maia, F. R., Varassin, I. G., & Goldenberg, R.	Apomixis does not affect visitation to flowers of Melastomataceae, but pollen sterility does.	2016	PR	-24.5678	-50.2547	Tibouchina hatschbachii	Melastomataceae	NA	Herb	Atlantic forest	Augochloropsis melanochaeta	Halictidae	Bee	V	Invertebrate	Nectar / Pollen	NA
58	Maia, F. R., Varassin, I. G., & Goldenberg, R.	Apomixis does not affect visitation to flowers of Melastomataceae, but pollen sterility does.	2016	PR	-24.5678	-50.2547	Tibouchina hatschbachii	Melastomataceae	NA	Herb	Atlantic forest	Augochloropsis multiplex	Halictidae	Bee	P	Invertebrate	Pollen	NA
58	Maia, F. R., Varassin, I. G., & Goldenberg, R.	Apomixis does not affect visitation to flowers of Melastomataceae, but pollen sterility does.	2016	PR	-24.5678	-50.2547	Tibouchina hatschbachii	Melastomataceae	NA	Herb	Atlantic forest	Euglossa melanotricha	Halictidae	Bee	P	Invertebrate	Nectar / Pollen	NA
58	Maia, F. R., Varassin, I. G., & Goldenberg, R.	Apomixis does not affect visitation to flowers of Melastomataceae, but pollen sterility does.	2016	PR	-24.5678	-50.2547	Tibouchina hatschbachii	Melastomataceae	NA	Herb	Atlantic forest	Synoeca cyanea	Vespidae	Wasp	V	Invertebrate	Nectar	NA
58	Maia, F. R., Varassin, I. G., & Goldenberg, R.	Apomixis does not affect visitation to flowers of Melastomataceae, but pollen sterility does.	2016	PR	-24.5678	-50.2547	Tibouchina hatschbachii	Melastomataceae	NA	Herb	Atlantic forest	Zethus sp.	Vespidae	Wasp	V	Invertebrate	NA	NA
59	Maianne et al.	Hummingbird-plant networks in rupestrian fields and riparian forests in altitudinal areas of the Serra da Canastra National Park, Minas Gerais, Brazil	2022	MG	-20.2317	-46.488	Justicia monticola	Acanthaceae	Ornithophily	Herb, SubHerb	Cerrado	Chlorostilbon lucidus	Trochilidae	Hummingbird	V	Vertebrate	Nectar	NA
59	Maianne et al.	Hummingbird-plant networks in rupestrian fields and riparian forests in altitudinal areas of the Serra da Canastra National Park, Minas Gerais, Brazil	2022	MG	-20.2317	-46.488	Justicia monticola	Acanthaceae	Ornithophily	Herb, SubHerb	Cerrado	Eupetomena macroura	Trochilidae	Hummingbird	V	Vertebrate	Nectar	NA
59	Maianne et al.	Hummingbird-plant networks in rupestrian fields and riparian forests in altitudinal areas of the Serra da Canastra National Park, Minas Gerais, Brazil	2022	MG	-20.2317	-46.488	Justicia monticola	Acanthaceae	Ornithophily	Herb, SubHerb	Cerrado	Phaethornis pretrei	Trochilidae	Hummingbird	V	Vertebrate	Nectar	NA
59	Maianne et al.	Hummingbird-plant networks in rupestrian fields and riparian forests in altitudinal areas of the Serra da Canastra National Park, Minas Gerais, Brazil	2022	MG	-20.2317	-46.488	Justicia monticola	Acanthaceae	Ornithophily	Herb, SubHerb	Cerrado	Thalurania furcata	Trochilidae	Hummingbird	V	Vertebrate	Nectar	NA
59	Maianne et al.	Hummingbird-plant networks in rupestrian fields and riparian forests in altitudinal areas of the Serra da Canastra National Park, Minas Gerais, Brazil	2022	MG	-20.2317	-46.488	Hippeastrum cipoanum	Amaryllidaceae	Ornithophily	Herb, SubHerb	Cerrado	Colibri serrirostris	Trochilidae	Hummingbird	V	Vertebrate	Nectar	NA
59	Maianne et al.	Hummingbird-plant networks in rupestrian fields and riparian forests in altitudinal areas of the Serra da Canastra National Park, Minas Gerais, Brazil	2022	MG	-20.2317	-46.488	Eremanthus sp.	Asteraceae	NA	Herb, SubHerb	Cerrado	Colibri serrirostris	Trochilidae	Hummingbird	V	Vertebrate	Nectar	NA
59	Maianne et al.	Hummingbird-plant networks in rupestrian fields and riparian forests in altitudinal areas of the Serra da Canastra National Park, Minas Gerais, Brazil	2022	MG	-20.2317	-46.488	Hololepis pedunculata	Asteraceae	Ornithophily	Herb, SubHerb	Cerrado	Chlorostilbon lucidus	Trochilidae	Hummingbird	V	Vertebrate	Nectar	NA
59	Maianne et al.	Hummingbird-plant networks in rupestrian fields and riparian forests in altitudinal areas of the Serra da Canastra National Park, Minas Gerais, Brazil	2022	MG	-20.2317	-46.488	Hololepis pedunculata	Asteraceae	Ornithophily	Herb, SubHerb	Cerrado	Colibri serrirostris	Trochilidae	Hummingbird	V	Vertebrate	Nectar	NA
59	Maianne et al.	Hummingbird-plant networks in rupestrian fields and riparian forests in altitudinal areas of the Serra da Canastra National Park, Minas Gerais, Brazil	2022	MG	-20.2317	-46.488	Hololepis pedunculata	Asteraceae	Ornithophily	Herb, SubHerb	Cerrado	Eupetomena macroura	Trochilidae	Hummingbird	V	Vertebrate	Nectar	NA
59	Maianne et al.	Hummingbird-plant networks in rupestrian fields and riparian forests in altitudinal areas of the Serra da Canastra National Park, Minas Gerais, Brazil	2022	MG	-20.2317	-46.488	Hololepis pedunculata	Asteraceae	Ornithophily	Herb, SubHerb	Cerrado	Phaethornis pretrei	Trochilidae	Hummingbird	V	Vertebrate	Nectar	NA
59	Maianne et al.	Hummingbird-plant networks in rupestrian fields and riparian forests in altitudinal areas of the Serra da Canastra National Park, Minas Gerais, Brazil	2022	MG	-20.2317	-46.488	Hololepis pedunculata	Asteraceae	Ornithophily	Herb, SubHerb	Cerrado	Thalurania furcata	Trochilidae	Hummingbird	V	Vertebrate	Nectar	NA
59	Maianne et al.	Hummingbird-plant networks in rupestrian fields and riparian forests in altitudinal areas of the Serra da Canastra National Park, Minas Gerais, Brazil	2022	MG	-20.2317	-46.488	Lessingianthus sp.	Asteraceae	NA	Herb, SubHerb	Cerrado	Chlorostilbon lucidus	Trochilidae	Hummingbird	V	Vertebrate	Nectar	NA
59	Maianne et al.	Hummingbird-plant networks in rupestrian fields and riparian forests in altitudinal areas of the Serra da Canastra National Park, Minas Gerais, Brazil	2022	MG	-20.2317	-46.488	Lessingianthus sp.	Asteraceae	NA	Herb, SubHerb	Cerrado	Colibri serrirostris	Trochilidae	Hummingbird	V	Vertebrate	Nectar	NA
59	Maianne et al.	Hummingbird-plant networks in rupestrian fields and riparian forests in altitudinal areas of the Serra da Canastra National Park, Minas Gerais, Brazil	2022	MG	-20.2317	-46.488	Lychnophora sp.	Asteraceae	NA	Herb, SubHerb	Cerrado	Calliphlox amethystina	Trochilidae	Hummingbird	V	Vertebrate	Nectar	NA
59	Maianne et al.	Hummingbird-plant networks in rupestrian fields and riparian forests in altitudinal areas of the Serra da Canastra National Park, Minas Gerais, Brazil	2022	MG	-20.2317	-46.488	Lychnophora sp.	Asteraceae	NA	Herb, SubHerb	Cerrado	Colibri serrirostris	Trochilidae	Hummingbird	V	Vertebrate	Nectar	NA
59	Maianne et al.	Hummingbird-plant networks in rupestrian fields and riparian forests in altitudinal areas of the Serra da Canastra National Park, Minas Gerais, Brazil	2022	MG	-20.2317	-46.488	NA	Asteraceae	NA	Herb, SubHerb	Cerrado	Heliomaster squamosus	Trochilidae	Hummingbird	V	Vertebrate	Nectar	NA
59	Maianne et al.	Hummingbird-plant networks in rupestrian fields and riparian forests in altitudinal areas of the Serra da Canastra National Park, Minas Gerais, Brazil	2022	MG	-20.2317	-46.488	Wunderlichia mirabilis	Asteraceae	NA	Herb, SubHerb	Cerrado	Colibri serrirostris	Trochilidae	Hummingbird	V	Vertebrate	Nectar	NA
59	Maianne et al.	Hummingbird-plant networks in rupestrian fields and riparian forests in altitudinal areas of the Serra da Canastra National Park, Minas Gerais, Brazil	2022	MG	-20.2317	-46.488	Wunderlichia mirabilis	Asteraceae	NA	Herb, SubHerb	Cerrado	Eupetomena macroura	Trochilidae	Hummingbird	V	Vertebrate	Nectar	NA
59	Maianne et al.	Hummingbird-plant networks in rupestrian fields and riparian forests in altitudinal areas of the Serra da Canastra National Park, Minas Gerais, Brazil	2022	MG	-20.2317	-46.488	Pyrostegia venusta	Bignoniaceae	Ornithophily	Herb	Cerrado	Phaethornis pretrei	Trochilidae	Hummingbird	V	Vertebrate	Nectar	NA
59	Maianne et al.	Hummingbird-plant networks in rupestrian fields and riparian forests in altitudinal areas of the Serra da Canastra National Park, Minas Gerais, Brazil	2022	MG	-20.2317	-46.488	Aechmea bromeliifolia	Bromeliaceae	Ornithophily	Herb	Cerrado	Anthracothorax nigricollis	Trochilidae	Hummingbird	V	Vertebrate	Nectar	NA
59	Maianne et al.	Hummingbird-plant networks in rupestrian fields and riparian forests in altitudinal areas of the Serra da Canastra National Park, Minas Gerais, Brazil	2022	MG	-20.2317	-46.488	Aechmea bromeliifolia	Bromeliaceae	Ornithophily	Herb	Cerrado	Chlorostilbon lucidus	Trochilidae	Hummingbird	V	Vertebrate	Nectar	NA
59	Maianne et al.	Hummingbird-plant networks in rupestrian fields and riparian forests in altitudinal areas of the Serra da Canastra National Park, Minas Gerais, Brazil	2022	MG	-20.2317	-46.488	Aechmea bromeliifolia	Bromeliaceae	Ornithophily	Herb	Cerrado	Thalurania furcata	Trochilidae	Hummingbird	V	Vertebrate	Nectar	NA
59	Maianne et al.	Hummingbird-plant networks in rupestrian fields and riparian forests in altitudinal areas of the Serra da Canastra National Park, Minas Gerais, Brazil	2022	MG	-20.2317	-46.488	Dyckia minarum	Bromeliaceae	Ornithophily	Herb	Cerrado	Amazilia lactea	Trochilidae	Hummingbird	V	Vertebrate	Nectar	NA
59	Maianne et al.	Hummingbird-plant networks in rupestrian fields and riparian forests in altitudinal areas of the Serra da Canastra National Park, Minas Gerais, Brazil	2022	MG	-20.2317	-46.488	Dyckia minarum	Bromeliaceae	Ornithophily	Herb	Cerrado	Colibri serrirostris	Trochilidae	Hummingbird	V	Vertebrate	Nectar	NA
59	Maianne et al.	Hummingbird-plant networks in rupestrian fields and riparian forests in altitudinal areas of the Serra da Canastra National Park, Minas Gerais, Brazil	2022	MG	-20.2317	-46.488	Vriesea friburguensis	Bromeliaceae	Ornithophily	Herb	Cerrado	Amazilia lactea	Trochilidae	Hummingbird	V	Vertebrate	Nectar	NA
59	Maianne et al.	Hummingbird-plant networks in rupestrian fields and riparian forests in altitudinal areas of the Serra da Canastra National Park, Minas Gerais, Brazil	2022	MG	-20.2317	-46.488	Vriesea friburguensis	Bromeliaceae	Ornithophily	Herb	Cerrado	Colibri serrirostris	Trochilidae	Hummingbird	V	Vertebrate	Nectar	NA
59	Maianne et al.	Hummingbird-plant networks in rupestrian fields and riparian forests in altitudinal areas of the Serra da Canastra National Park, Minas Gerais, Brazil	2022	MG	-20.2317	-46.488	Vriesea friburguensis	Bromeliaceae	Ornithophily	Herb	Cerrado	Eupetomena macroura	Trochilidae	Hummingbird	V	Vertebrate	Nectar	NA
59	Maianne et al.	Hummingbird-plant networks in rupestrian fields and riparian forests in altitudinal areas of the Serra da Canastra National Park, Minas Gerais, Brazil	2022	MG	-20.2317	-46.488	Gaylussacia brasiliensis	Ericaceae	Ornithophily	Herb, SubHerb	Cerrado	Chlorostilbon lucidus	Trochilidae	Hummingbird	V	Vertebrate	Nectar	NA
59	Maianne et al.	Hummingbird-plant networks in rupestrian fields and riparian forests in altitudinal areas of the Serra da Canastra National Park, Minas Gerais, Brazil	2022	MG	-20.2317	-46.488	Gaylussacia brasiliensis	Ericaceae	Ornithophily	Herb, SubHerb	Cerrado	Colibri serrirostris	Trochilidae	Hummingbird	V	Vertebrate	Nectar	NA
59	Maianne et al.	Hummingbird-plant networks in rupestrian fields and riparian forests in altitudinal areas of the Serra da Canastra National Park, Minas Gerais, Brazil	2022	MG	-20.2317	-46.488	Gaylussacia pseudogaultheria	Ericaceae	Ornithophily	Herb, SubHerb	Cerrado	Chlorostilbon lucidus	Trochilidae	Hummingbird	V	Vertebrate	Nectar	NA
59	Maianne et al.	Hummingbird-plant networks in rupestrian fields and riparian forests in altitudinal areas of the Serra da Canastra National Park, Minas Gerais, Brazil	2022	MG	-20.2317	-46.488	Gaylussacia pseudogaultheria	Ericaceae	Ornithophily	Herb, SubHerb	Cerrado	Colibri serrirostris	Trochilidae	Hummingbird	V	Vertebrate	Nectar	NA
59	Maianne et al.	Hummingbird-plant networks in rupestrian fields and riparian forests in altitudinal areas of the Serra da Canastra National Park, Minas Gerais, Brazil	2022	MG	-20.2317	-46.488	Gaylussacia reticulata	Ericaceae	Ornithophily	Herb, SubHerb	Cerrado	Colibri serrirostris	Trochilidae	Hummingbird	V	Vertebrate	Nectar	NA
59	Maianne et al.	Hummingbird-plant networks in rupestrian fields and riparian forests in altitudinal areas of the Serra da Canastra National Park, Minas Gerais, Brazil	2022	MG	-20.2317	-46.488	Hypenia reticulata	Lamiaceae	NA	Herb, SubHerb	Cerrado	Colibri serrirostris	Trochilidae	Hummingbird	V	Vertebrate	Nectar	NA
59	Maianne et al.	Hummingbird-plant networks in rupestrian fields and riparian forests in altitudinal areas of the Serra da Canastra National Park, Minas Gerais, Brazil	2022	MG	-20.2317	-46.488	Spigelia sellowiana	Loganiaceae	Ornithophily	Herb, SubHerb	Cerrado	Chlorostilbon lucidus	Trochilidae	Hummingbird	V	Vertebrate	Nectar	NA
59	Maianne et al.	Hummingbird-plant networks in rupestrian fields and riparian forests in altitudinal areas of the Serra da Canastra National Park, Minas Gerais, Brazil	2022	MG	-20.2317	-46.488	Psittacanthus robustus	Loranthaceae	Ornithophily	Hemiparasitic herb	Amazon rainforest, Caatinga, Cerrado, Atlantic forest, Pantanal	Amazilia fimbriata	Trochilidae	Hummingbird	V	Vertebrate	Nectar	NA
59	Maianne et al.	Hummingbird-plant networks in rupestrian fields and riparian forests in altitudinal areas of the Serra da Canastra National Park, Minas Gerais, Brazil	2022	MG	-20.2317	-46.488	Psittacanthus robustus	Loranthaceae	Ornithophily	Hemiparasitic herb	Amazon rainforest, Caatinga, Cerrado, Atlantic forest, Pantanal	Calliphlox amethystina	Trochilidae	Hummingbird	V	Vertebrate	Nectar	NA
59	Maianne et al.	Hummingbird-plant networks in rupestrian fields and riparian forests in altitudinal areas of the Serra da Canastra National Park, Minas Gerais, Brazil	2022	MG	-20.2317	-46.488	Psittacanthus robustus	Loranthaceae	Ornithophily	Hemiparasitic herb	Amazon rainforest, Caatinga, Cerrado, Atlantic forest, Pantanal	Chlorostilbon lucidus	Trochilidae	Hummingbird	V	Vertebrate	Nectar	NA
59	Maianne et al.	Hummingbird-plant networks in rupestrian fields and riparian forests in altitudinal areas of the Serra da Canastra National Park, Minas Gerais, Brazil	2022	MG	-20.2317	-46.488	Psittacanthus robustus	Loranthaceae	Ornithophily	Hemiparasitic herb	Amazon rainforest, Caatinga, Cerrado, Atlantic forest, Pantanal	Colibri serrirostris	Trochilidae	Hummingbird	V	Vertebrate	Nectar	NA
59	Maianne et al.	Hummingbird-plant networks in rupestrian fields and riparian forests in altitudinal areas of the Serra da Canastra National Park, Minas Gerais, Brazil	2022	MG	-20.2317	-46.488	Psittacanthus robustus	Loranthaceae	Ornithophily	Hemiparasitic herb	Amazon rainforest, Caatinga, Cerrado, Atlantic forest, Pantanal	Eupetomena macroura	Trochilidae	Hummingbird	V	Vertebrate	Nectar	NA
59	Maianne et al.	Hummingbird-plant networks in rupestrian fields and riparian forests in altitudinal areas of the Serra da Canastra National Park, Minas Gerais, Brazil	2022	MG	-20.2317	-46.488	Psittacanthus robustus	Loranthaceae	Ornithophily	Hemiparasitic herb	Amazon rainforest, Caatinga, Cerrado, Atlantic forest, Pantanal	Heliomaster squamosus	Trochilidae	Hummingbird	V	Vertebrate	Nectar	NA
59	Maianne et al.	Hummingbird-plant networks in rupestrian fields and riparian forests in altitudinal areas of the Serra da Canastra National Park, Minas Gerais, Brazil	2022	MG	-20.2317	-46.488	Psittacanthus robustus	Loranthaceae	Ornithophily	Hemiparasitic herb	Amazon rainforest, Caatinga, Cerrado, Atlantic forest, Pantanal	Phaethornis pretrei	Trochilidae	Hummingbird	V	Vertebrate	Nectar	NA
59	Maianne et al.	Hummingbird-plant networks in rupestrian fields and riparian forests in altitudinal areas of the Serra da Canastra National Park, Minas Gerais, Brazil	2022	MG	-20.2317	-46.488	Psittacanthus robustus	Loranthaceae	Ornithophily	Hemiparasitic herb	Amazon rainforest, Caatinga, Cerrado, Atlantic forest, Pantanal	Phaethornis pretrei	Trochilidae	Hummingbird	V	Vertebrate	Nectar	NA
59	Maianne et al.	Hummingbird-plant networks in rupestrian fields and riparian forests in altitudinal areas of the Serra da Canastra National Park, Minas Gerais, Brazil	2022	MG	-20.2317	-46.488	Psittacanthus robustus	Loranthaceae	Ornithophily	Hemiparasitic herb	Amazon rainforest, Caatinga, Cerrado, Atlantic forest, Pantanal	Thalurania furcata	Trochilidae	Hummingbird	V	Vertebrate	Nectar	NA
59	Maianne et al.	Hummingbird-plant networks in rupestrian fields and riparian forests in altitudinal areas of the Serra da Canastra National Park, Minas Gerais, Brazil	2022	MG	-20.2317	-46.488	Esterhazya splendida	Orobanchaceae	Ornithophily	Herb, SubHerb	Cerrado	Chlorostilbon lucidus	Trochilidae	Hummingbird	V	Vertebrate	Nectar	NA
59	Maianne et al.	Hummingbird-plant networks in rupestrian fields and riparian forests in altitudinal areas of the Serra da Canastra National Park, Minas Gerais, Brazil	2022	MG	-20.2317	-46.488	Esterhazya splendida	Orobanchaceae	Ornithophily	Herb, SubHerb	Cerrado	Colibri serrirostris	Trochilidae	Hummingbird	V	Vertebrate	Nectar	NA
59	Maianne et al.	Hummingbird-plant networks in rupestrian fields and riparian forests in altitudinal areas of the Serra da Canastra National Park, Minas Gerais, Brazil	2022	MG	-20.2317	-46.488	Esterhazya splendida	Orobanchaceae	Ornithophily	Herb, SubHerb	Cerrado	Phaethornis pretrei	Trochilidae	Hummingbird	V	Vertebrate	Nectar	NA
59	Maianne et al.	Hummingbird-plant networks in rupestrian fields and riparian forests in altitudinal areas of the Serra da Canastra National Park, Minas Gerais, Brazil	2022	MG	-20.2317	-46.488	Serjania erecta	Sapindaceae	NA	Herb, SubHerb	Cerrado	Chlorostilbon lucidus	Trochilidae	Hummingbird	V	Vertebrate	Nectar	NA
59	Maianne et al.	Hummingbird-plant networks in rupestrian fields and riparian forests in altitudinal areas of the Serra da Canastra National Park, Minas Gerais, Brazil	2022	MG	-20.2317	-46.488	Serjania erecta	Sapindaceae	NA	Herb, SubHerb	Cerrado	Colibri serrirostris	Trochilidae	Hummingbird	V	Vertebrate	Nectar	NA
59	Maianne et al.	Hummingbird-plant networks in rupestrian fields and riparian forests in altitudinal areas of the Serra da Canastra National Park, Minas Gerais, Brazil	2022	MG	-20.2317	-46.488	Laplacea fruticosa	Theaceae	NA	Herb, SubHerb	Cerrado	Amazilia lactea	Trochilidae	Hummingbird	V	Vertebrate	Nectar	NA
59	Maianne et al.	Hummingbird-plant networks in rupestrian fields and riparian forests in altitudinal areas of the Serra da Canastra National Park, Minas Gerais, Brazil	2022	MG	-20.2317	-46.488	Laplacea fruticosa	Theaceae	NA	Herb, SubHerb	Cerrado	Colibri serrirostris	Trochilidae	Hummingbird	V	Vertebrate	Nectar	NA
59	Maianne et al.	Hummingbird-plant networks in rupestrian fields and riparian forests in altitudinal areas of the Serra da Canastra National Park, Minas Gerais, Brazil	2022	MG	-20.2317	-46.488	Barbacenia lymansmithii	Velloziaceae	NA	Herb, SubHerb	Cerrado	Colibri serrirostris	Trochilidae	Hummingbird	V	Vertebrate	Nectar	NA
59	Maianne et al.	Hummingbird-plant networks in rupestrian fields and riparian forests in altitudinal areas of the Serra da Canastra National Park, Minas Gerais, Brazil	2022	MG	-20.2317	-46.488	Qualea cordata	Vochysiaceae	Entomophily	Herb, SubHerb	Cerrado	Chlorostilbon lucidus	Trochilidae	Hummingbird	V	Vertebrate	Nectar	NA
59	Maianne et al.	Hummingbird-plant networks in rupestrian fields and riparian forests in altitudinal areas of the Serra da Canastra National Park, Minas Gerais, Brazil	2022	MG	-20.2317	-46.488	Qualea cordata	Vochysiaceae	Entomophily	Herb, SubHerb	Cerrado	Colibri serrirostris	Trochilidae	Hummingbird	V	Vertebrate	Nectar	NA
59	Maianne et al.	Hummingbird-plant networks in rupestrian fields and riparian forests in altitudinal areas of the Serra da Canastra National Park, Minas Gerais, Brazil	2022	MG	-20.2317	-46.488	Qualea cordata	Vochysiaceae	Entomophily	Herb, SubHerb	Cerrado	Eupetomena macroura	Trochilidae	Hummingbird	V	Vertebrate	Nectar	NA
60	Marcelo V. G., de Brito V. L. G., Vallejo-Marin M., Consolaro H.	Andromonoecy in Solanum lycocarpum A. St. -Hil. (Solanaceae): Floral attributes, visitors and variation in sexual expression over time	2021	GO	-18.1144	-47.9988	Solanum lycocarpum	Solanaceae	Melittophily	Herb, Tree	Cerrado, Atlantic forest	Augochloropsis sp.	Halictidae	Bee	V	Invertebrate	NA	NA
60	Marcelo V. G., de Brito V. L. G., Vallejo-Marin M., Consolaro H.	Andromonoecy in Solanum lycocarpum A. St. -Hil. (Solanaceae): Floral attributes, visitors and variation in sexual expression over time	2021	GO	-18.1144	-47.9988	Solanum lycocarpum	Solanaceae	Melittophily	Herb, Tree	Cerrado, Atlantic forest	Augochloropsis sp.	Halictidae	Bee	V	Invertebrate	NA	NA
60	Marcelo V. G., de Brito V. L. G., Vallejo-Marin M., Consolaro H.	Andromonoecy in Solanum lycocarpum A. St. -Hil. (Solanaceae): Floral attributes, visitors and variation in sexual expression over time	2021	GO	-17.1193	-47.1134	Solanum lycocarpum	Solanaceae	Melittophily	Herb, Tree	Cerrado, Atlantic forest	Augochloropsis sp.	Halictidae	Bee	V	Invertebrate	NA	NA
60	Marcelo V. G., de Brito V. L. G., Vallejo-Marin M., Consolaro H.	Andromonoecy in Solanum lycocarpum A. St. -Hil. (Solanaceae): Floral attributes, visitors and variation in sexual expression over time	2021	GO	-17.1193	-47.1134	Solanum lycocarpum	Solanaceae	Melittophily	Herb, Tree	Cerrado, Atlantic forest	Augochloropsis sp.	Halictidae	Bee	V	Invertebrate	NA	NA
60	Marcelo V. G., de Brito V. L. G., Vallejo-Marin M., Consolaro H.	Andromonoecy in Solanum lycocarpum A. St. -Hil. (Solanaceae): Floral attributes, visitors and variation in sexual expression over time	2021	GO	-16.153	-48.0419	Solanum lycocarpum	Solanaceae	Melittophily	Herb, Tree	Cerrado, Atlantic forest	Augochloropsis sp.	Halictidae	Bee	V	Invertebrate	NA	NA
60	Marcelo V. G., de Brito V. L. G., Vallejo-Marin M., Consolaro H.	Andromonoecy in Solanum lycocarpum A. St. -Hil. (Solanaceae): Floral attributes, visitors and variation in sexual expression over time	2021	GO	-16.153	-48.0419	Solanum lycocarpum	Solanaceae	Melittophily	Herb, Tree	Cerrado, Atlantic forest	Augochloropsis sp.	Halictidae	Bee	V	Invertebrate	NA	NA
60	Marcelo V. G., de Brito V. L. G., Vallejo-Marin M., Consolaro H.	Andromonoecy in Solanum lycocarpum A. St. -Hil. (Solanaceae): Floral attributes, visitors and variation in sexual expression over time	2021	GO	-18.1144	-47.9988	Solanum lycocarpum	Solanaceae	Melittophily	Herb, Tree	Cerrado, Atlantic forest	Bombus brevivillus	Apidae	Bee	V	Invertebrate	NA	NA
60	Marcelo V. G., de Brito V. L. G., Vallejo-Marin M., Consolaro H.	Andromonoecy in Solanum lycocarpum A. St. -Hil. (Solanaceae): Floral attributes, visitors and variation in sexual expression over time	2021	GO	-16.153	-48.0419	Solanum lycocarpum	Solanaceae	Melittophily	Herb, Tree	Cerrado, Atlantic forest	Bombus brevivillus	Apidae	Bee	V	Invertebrate	NA	NA
60	Marcelo V. G., de Brito V. L. G., Vallejo-Marin M., Consolaro H.	Andromonoecy in Solanum lycocarpum A. St. -Hil. (Solanaceae): Floral attributes, visitors and variation in sexual expression over time	2021	GO	-18.1144	-47.9988	Solanum lycocarpum	Solanaceae	Melittophily	Herb, Tree	Cerrado, Atlantic forest	Bombus morio	Apidae	Bee	V	Invertebrate	NA	NA
60	Marcelo V. G., de Brito V. L. G., Vallejo-Marin M., Consolaro H.	Andromonoecy in Solanum lycocarpum A. St. -Hil. (Solanaceae): Floral attributes, visitors and variation in sexual expression over time	2021	GO	-17.1193	-47.1134	Solanum lycocarpum	Solanaceae	Melittophily	Herb, Tree	Cerrado, Atlantic forest	Bombus morio	Apidae	Bee	V	Invertebrate	NA	NA
60	Marcelo V. G., de Brito V. L. G., Vallejo-Marin M., Consolaro H.	Andromonoecy in Solanum lycocarpum A. St. -Hil. (Solanaceae): Floral attributes, visitors and variation in sexual expression over time	2021	GO	-16.153	-48.0419	Solanum lycocarpum	Solanaceae	Melittophily	Herb, Tree	Cerrado, Atlantic forest	Bombus morio	Apidae	Bee	V	Invertebrate	NA	NA
60	Marcelo V. G., de Brito V. L. G., Vallejo-Marin M., Consolaro H.	Andromonoecy in Solanum lycocarpum A. St. -Hil. (Solanaceae): Floral attributes, visitors and variation in sexual expression over time	2021	GO	-18.1144	-47.9988	Solanum lycocarpum	Solanaceae	Melittophily	Herb, Tree	Cerrado, Atlantic forest	Bombus pauloensis	Apidae	Bee	V	Invertebrate	NA	NA
60	Marcelo V. G., de Brito V. L. G., Vallejo-Marin M., Consolaro H.	Andromonoecy in Solanum lycocarpum A. St. -Hil. (Solanaceae): Floral attributes, visitors and variation in sexual expression over time	2021	GO	-17.1193	-47.1134	Solanum lycocarpum	Solanaceae	Melittophily	Herb, Tree	Cerrado, Atlantic forest	Bombus pauloensis	Apidae	Bee	V	Invertebrate	NA	NA
[truncated: 1,264 more rows]

## Sheet: REF
REF	Referência
[truncated: 115 more rows]

## Sheet: Sheet1
Plant	System	Pollinators	ochysia thyrsoidea Vochysia thyrsoidea Hymenaea stigonocarpa Hymenaea stigonocarpa Hymenaea stigonocarpa
[truncated: 679 more rows]

[truncated: 1 more sheets: Sheet2]
